# Supplementary material for: Semantic similarity in the biomedical domain: an evaluation across knowledge sources
Source: BMC Bioinformatics. 2012 Oct 10;13:261. doi: 10.1186/1471-2105-13-261 (PMC3533586; doi:10.1186/1471-2105-13-261)
Supplement: Additional file 2 — Appendix 2. [file 1471-2105-13-261-S2.xlsx]

## Sheet: sct-vs-umls
con	INTRINSIC_LCH	INTRINSIC_LIN	INTRINSIC_PATH	LCH	PATH	WUPALMER	PAGERANK-ppr	PAGERANK-ppr-hier
MiniMayoSRS_Physicians	0.51293	0.596684	0.540143	0.588189	0.588189	0.639818	0.05396	0.712009
MiniMayoSRS_Coders	0.40187	0.524899	0.450281	0.509356	0.509356	0.561553	0.0198885	0.561869
MiniMayoSRS_Combined	0.477032	0.581614	0.504487	0.56843	0.56843	0.622238	0.025515	0.652394

## Sheet: msh-vs-umls
con	INTRINSIC_LCH	INTRINSIC_LIN	INTRINSIC_PATH	LCH	LIN	PATH	WUPALMER	PAGERANK-ppr	PAGERANK-ppr-hier
MiniMayoSRS_Physicians	0.938446	0.941662	0.954772	0.985528	0.925545	0.985528	0.99952	0.583466	0.583466
MiniMayoSRS_Coders	0.966551	0.775046	0.747563	0.847298	0.706776	0.847298	0.850801	0.554413	0.554413
MiniMayoSRS_Combined	0.949557	0.965932	0.956116	0.978088	0.831605	0.978088	0.966701	0.572042	0.572042
MayoSRS	0.469805	0.185789	0.177402	0.594996	0.125382	0.594996	0.313906	0.223855	0.223855
UMNSRS_relatedness	0.972058	0.662035	0.609791	0.916884	0.479788	0.916884	0.815014	0.148472	0.148472
UMNSRS_similarity	0.949739	0.25346	0.227658	0.929708	0.196033	0.929708	0.838919	0.00915024	0.00915024

## Sheet: MiniMayoSRS
Physicians	Coders	TERM1	TERM2	sct1	sct2	CUI1	CUI2	mesh cui1	mesh cui2	mesh1	mesh2
4	4	Renal failure	Kidney failure	42399005	42399005	C0035078	C0035078	C0035078	C0035078	D051437	D051437
3	3.3	Abortion	Miscarriage	70317007	17369002	C0156543	C0000786	C0392535	C0000786	D000028	D000022
3.3	3	Heart	Myocardium	80891009	74281007	C0018787	C0027061	C0018787	C0027061	D006321	D009206
3	2.8	Stroke	Infarct	230690007	55641003	C0038454	C0021308	C0038454	C0021308	D020521	D007238
3	2.2	Delusion	Schizophrenia	48500005	58214004	C0011253	C0036341	C0011253	C0036341	D003702	D012559
2.7	2	Calcification	Stenosis	125369001	415582006	C1265880	C0009814	C0006660	C1261287	D002113	D003251
2.7	1.8	Tumor metastasis	Adenocarcinoma	128462008	443961001	C0006826	C0001418	C0006826	C0001418	D009369	D000230
3	1.4	Congestive heart failure	Pulmonary edema	42343007	19242006	C0018802	C0034063	C0018802	C0034063	D006333	D011654
1.7	1.4	Pulmonary fibrosis	Malignant tumor of lung	51615001	126713003	C0034069	C0242379	C0034069	C0242379	D011658	D008175
2.3	1.3	Diarrhea	Stomach cramps	373421000	51197009	C0011991	C0344375	C0011991	C0038354	D003967	D013272
2.3	1.3	Mitral stenosis	Atrial fibrillation	79619009	49436004	C0026269	C0004238	C0026269	C0004238	D008946	D001281
2	1.3	Brain tumor	Intracranial hemorrhage	254935002	1386000	C0006118	C0151699	C0006118	C0151699	D001932	D020300
1.7	1.2	Antibiotic	Allergy	255631004	106190000	C0003232	C0020517	C0003232	C0020517	D000900	D006967
1.7	1.2	Pulmonary embolus	Myocardial infarction	59282003	22298006	C0034065	C0027051	C0034065	C0027051	D011655	D009203
2	1.1	Carpal tunnel syndrome	Osteoarthritis	57406009	396275006	C0007286	C0029408	C0007286	C0029408	D002349	D010003
2	1.1	Rheumatoid arthritis	Lupus	69896004	200936003	C0003873	C0409974	C0003873	C0024141	D001172	D008180
2	1	Acne	Syringe	11381005	61968008	C0702166	C0039142	C0001144	C0039142	D000152	D013594
2	1	Diabetes mellitus	Hypertension	73211009	38341003	C0011849	C0020538	C0011849	C0020538	D003920	D006973
1.7	1	Cortisone	Total knee replacement	32498003	179344006	C0010137	C0086511	C0010137	C0086511	D003348	D019645
1.3	1	Cholangiocarcinoma	Colonoscopy	70179006	73761001	C0206698	C0009378	C0206698	C0009378	D018281	D003113
1.3	1	Lymphoid hyperplasia	Laryngeal cancer	128863005	126692004	C0333997	C0007107	C0221269	C0007107	D019310	D007822
1	1	Appendicitis	Osteoporosis	74400008	64859006	C0003615	C0029456	C0003615	C0029456	D001064	D010024
1	1	Depression	Cellulitis	35489007	128045006	C0011581	C0007642	C0011581	C0007642	D003866	D002481
1	1	Hyperlipidemia	Tumor metastasis	55822004	128462008	C0020473	C2939419	C0020473	C0027627	D006949	D009362
1	1	Multiple sclerosis	Psychosis	24700007	69322001	C0026769	C0033975	C0026769	C0033975	D009103	D011618
1	1	Peptic ulcer disease	Myopia	13200003	57190000	C0030920	C0027092	C0030920	C0027092	D010437	D009216
1	1	Rectal polyp	Aorta	39772007	15825003	C0034887	C0003483	C0009376	C0003483	D003111	D001011
1	1	Varicose vein	Entire knee meniscus	12856003	244568009	C0042345	C0224701	C0042345	C0022742	D014648	D007717
1	1	Xerostomia	Alcoholic cirrhosis	87715008	420054005	C0043352	C0023891	C0043352	C0023891	D014987	D008104

## Sheet: MayoSRS
Mean	CUI1	CUI2	TERM1	TERM2	MESH1	MESH2
6.69	C0311394	C0231685	difficulty walking	antalgic gait	D051346
2.38	C0035450	C0034079	rheumatoid nodule	lung nodule	D012218
1	C0409162	C0333286	hand splint	splinter hemorrhage
1	C0011849	C0032584	diabetes	polyp	D003920	D011127
1	C0020541	C0027962	portal hypertension	nevus	D006975	D009508
1.69	C0018802	C0020541	congestive heart failure	portal hypertension	D006333	D006975
3.92	C0085649	C0034063	peripheral edema	pulmonary edema		D011654
4.69	C0022650	C0041956	kidney stone	ureteral obstruction	D007669	D014517
5.31	C0004604	C0037944	back pain	spinal stenosis	D001416	D013130
4	C1956089	C0018862	osteophyte	heberdens node	D054850
7.08	C0003873	C0035450	rheumatoid arthritis	rheumatoid nodule	D001172	D012218
1	C0009871	C1444657	contraceptive	contraindicated	D003270
2.15	C0020971	C0021051	immunization	immunodeficient	D007114	D007153
4.46	C0026848	C0011633	myopathy	dermatomyositis	D009135	D003882
2.23	C0360714	C0020473	HMG Co A reductase inhibitor	hyperlipidemia	D019161	D006949
4.08	C0004093	C0442874	weakness	neuropathy	D001247
4.08	C0013404	C0231835	dyspnea	tachypnea	D004417	D059246
2.77	C0034065	C0019079	pulmonary embolus	hemoptysis	D011655	D006469
2.85	C0029408	C0221434	osteoarthritis	bone sclerosis	D010003
3.77	C0231736	C0231749	drawer sign	knee pain
2.08	C0332536	C0024796	laxity	Marfan Syndrome		D008382
3.54	C0458343	C0016053	trigger point	fibromyalgia	D061028	D005356
5.69	C0457086	C0003873	morning stiffness	rheumatoid arthriits		D001172
5	C0038454	C0018989	stroke	hemipareisis	D020521	D010291
4.23	C0006121	C1269897	brainstem	cranial nerve	D001933
4.38	C0011167	C0031133	swallowing	peristalsis	D003679	D010528
3.77	C0011168	C0679317	dysphagia	hypomotility	D003680
5.23	C0429103	C0027051	T wave	myocaridal infarction		D009203
4.08	C1510420	C0041296	cavitation	tuberculosis		D014376
8.23	C0027627	C0205699	metastasis	carcinomatosis	D009362	D002277
4.69	C1956391	C0018681	temporal arteritis	headache	D013700	D006261
5.23	C0003243	C0443146	Antinuclear antibody (ANA)	autoimmune	D000974
4.85	C0034735	C0022116	Raynauds phenomenon	digital ischemia	D011928	D007511
5	C0011644	C0036421	scleroderma	systemic sclerosis	D012594	D012595
4.85	C0032285	C0332448	pneumonia	infiltrate	D011014
6.85	C0020877	C0010346	ileitis	Crohns Disease	D007079	D003424
5.31	C0030472	C1306459	paraneoplastic	malignancy	D010257
6.15	C0003873	C1396859	Rheumatoid arthritis	joint erosion	D001172
1.92	C0027540	C1547030	necrosis	liquefaction	D009336
5.54	C0011991	C0009319	diarrhea	colitis	D003967	D003092
5.23	C0013395	C0030920	dyspepsia	peptic ulcer disease	D004415	D010437
6.08	C0009676	C0011253	confusion	delusion	D003221	D003702
6	C0018524	C0033975	hallucination	psychotic	D006212	D011618
6.85	C0038362	C0149745	stomatitis	mouth ulcer	D013280	D019226
3.23	C0034065	C0032285	pulmonary embolus	pneumonia	D011655	D011014
3.77	C0003873	C0003904	rheumatoid arthritis	arthroscopy	D001172	D001182
3.31	C1533685	C1253936	injection	synovial effusion	D007267	D006833
2.23	C0042164	C0019740	uveitis	HLA B27	D014605	D015796
3	C0042384	C0040053	vasculitis	thrombus	D014657	D013927
1.69	C0243026	C0020649	sepsis	hypotension	D018805	D007022
5.31	C0042109	C0277942	urticaria	buterfly rash	D014581
4.31	C0017196	C0162429	gastrosomy	malnutrition	D005774	D044342
2.38	C0013604	C0017654	edema	glomerular filtration rate	D004487	D005919
5.46	C0009378	C0032584	Colonoscopy	polyp	D003113	D011127
2.85	C0010137	C1563292	cortisone	osteoporosis	D003348
5.62	C0003507	C0006660	aortic stenosis	calcification	D001024	D002113
3.15	C0024530	C0002438	malaria	amebiasis	D008288	D000562
2.85	C0442874	C0522224	neuropathy	paralysis		D010243
3.31	C0036572	C0018681	seizure	headache	D012640	D006261
1	C0333997	C0043352	lymphoid hyperplasia	xerostomia		D014987
1.46	C0036202	C0042866	sarcoidosis	Vitamin D	D012507	D014807
3.92	C0023223	C0042345	leg ulcer	varicsoe vein	D007871	D014648
4.38	C0080331	C0432601	walking	stair climbing	D016138
3.15	C0030326	C0023798	panniculitis	lipoma	D015434	D008067
3.31	C0003811	C0026264	arrythmia	mitral valve	D001145	D008943
5.46	C0019054	C1561562	hemolysis	hemoglobin	D006461
1.92	C0013378	C0011167	dysguesia	swallowing	D004408	D003679
2.31	C0013394	C0029965	dysparunia	ovulation		D010060
3	C0030842	C0020517	penicillin	allergy	D010406	D006967
5.08	C0023418	C0038250	leukemia	stem cell	D007938	D013234
1.69	C0376358	C0001109	prostate cancer	acid phosphatase	D011471	D000135
2.62	C0224498	C0029408	meniscus	osteoarthritis		D010003
1	C0037473	C0024485	sodium	mri	D012964	D008279
1.77	C0033706	C0039142	prothombin	syringe	D011516	D013594
1.08	C0026764	C0011581	multiple myeloma	depression	D009101	D003866
1	C0011849	C0035450	diabetes	rheumatoid nodule	D003920	D012218
1.23	C0220982	C0409974	ketoacidosis	lupus
1	C0040583	C0007102	tracheal stenosis	colon cancer	D014135	D003110
2.85	C0037199	C0442041	sinusitis	sinusoid	D012852
1	C0267809	C0376180	cryptogenic cirrhosis	gastrin		D005755
1	C0018801	C0033975	heart failure	psychosis	D006333	D011618
1	C0034887	C0023055	rectal polyp	laryngeal cancer		D007822
1.08	C0162595	C0702166	antiphospholipid antibody	acne	D017152
1.31	C0233651	C1527356	perseveration	venous stasis ulcer		D014647
1	C0005587	C0232208	bipolar depression	junctional rhythm	D001714
1	C0026269	C0030920	mitral stenosis	peptic ulcer disease	D008946	D010437
1	C0035222	C0007642	acute respiratory distress syndrome	celluitis	D012128	D002481
1	C0037926	C0886052	spinal cord compression	wound compress	D013117
1	C0158280	C0023891	cervical spinal stenosis	alcoholic cirrhosis		D008104
1	C0241910	C0022876	autoimmune hepatitis	premature labor	D019693	D007752
1.46	C0917996	C0034065	cerebral aneurysm	pulmonary embolus	D002532	D011655
1	C0149925	C0011860	small cell carcinoma of lung	type 2 diabetes	D055752	D003924
1.54	C0018926	C0043352	hemetemesis	xerostomia	D006396	D014987
2	C0010043	C0011127	corneal ulcer	decubitus ulcer	D003320	D003668
1	C0013404	C0231528	dyspnea	myalgia	D004417
1.08	C0024117	C0018520	chronic obstructive pulmonary disease	haletosis	D029424	D006209
1	C0029408	C0392525	osteoarthritis	nephrolithiasis	D010003	D053040
1.08	C0262538	C0040479	medial collateral ligament tear	torsade de pointes		D016171
1	C0034069	C0003615	pulmonary fibrosis	appendicitis	D011658	D001064
1	C0007286	C0549493	carpal tunnel syndrome	alveolitis	D002349
1.54	C0041834	C0029456	erythema nodusum	osteoporosis	D004890	D010024

## Sheet: UMNSRS_similarity
Mean	Stdev	Term1	Term2	CUI1	CUI2
279	178.919	Glaucoma	Fibrillation	C0017601	C0232197
370.5	230.655	Carbatrol	Dilantin	C0006949	C0031507
241	92.0435	Cardiomyopathy	Tylenol	C0878544	C0000970
142.5	48.4458	Herpes	Hyperthyroidism	C0019340	C0020550
870.75	398.348	Seasickness	Nausea	C0036494	C0027497
981.25	207.906	Coccidioidomycosis	Histoplasmosis	C0009186	C0019655
673.75	375.966	Angina	Plavix	C0002962	C0070166
294.25	191.387	Zofran	Ipecac Syrup	C0061851	C0022046
332.75	160.238	Seizures	Insulin	C0036572	C0021641
434.5	305.751	Septicemia	Dyspnea	C0036690	C0013404
365.75	120.63	Nystagmus	Incontinence	C0028738	C0021167
465	428.962	Seasickness	Ethanol	C0036494	C0001962
760.25	449.106	Earache	Hyperacusis	C0013456	C0034880
255.25	139.982	Plague	Cholestyramine	C0032064	C0008402
1052	451.1	Zovirax	Famvir	C0001367	C0209227
1039.25	194.234	Nausea	Vomiting	C0027497	C0027498
334.5	105.998	Ketonuria	Chyluria	C0162275	C0159075
835.25	439.512	Convulsion	Ethanol	C0009951	C0001962
1239.25	90.57	Parasitemia	Malaria	C0242723	C0024530
1047	252.341	Proteinuria	Diabetes	C0033687	C0011847
391	175.484	Gastroenteritis	Cromolyn	C0017160	C0086073
519.75	252.237	Hypoproteinemia	Hunger	C0020639	C0020175
1118.5	190.343	Spiriva	Serevent	C0213771	C0073992
383	119.273	Ketonuria	Folic Acid	C0162275	C0016410
448.75	484.695	Insulin	Glucagen	C0021641	C0017687
217.25	161.96	Cataracts	Wheezing	C0086543	C0043144
663.5	450.593	Methadone	Ultram	C0025605	C0040610
412	269.081	Diabetes	Psoriasis	C0011847	C0033860
1180.75	166.117	Blanching	Pallor	C0948786	C0030232
935.25	503.156	Thirsty	Lasix	C0232471	C0016860
284.25	158.186	Photosensitization	Aphonia	C0031763	C0003564
189.5	139.07	Polyuria	Chyluria	C0032617	C0159075
222.25	105.522	Psoriasis	Meningism	C0033860	C0025287
543	469.503	Virilism	Drooling	C0042755	C0013132
565	322.913	Comatose	Hepatitis	C0009421	C0019158
882.5	442.216	Sleeplessness	Agitation	C0917801	C0085631
487.75	346.599	Neuropathy	Glucophage	C0442874	C0025598
1148.75	202.813	Psoriasis	Arthritis	C0033860	C0003864
631.25	323.912	Tuberculosis	Clubbing	C0041296	C0149651
1142.25	149.738	Obesity	Diabetes	C0028754	C0011847
852	368.115	Thromboembolism	Hemoptysis	C0040038	C0019079
867.25	431.537	Pneumoniae	Ceftiaxone	C0032285	C0007561
716.25	204.712	Cardura	Hytrin	C0114873	C0076107
272.75	186.58	Cataracts	Glucophage	C0086543	C0025598
523	280.734	Cirrhosis	Banana Bag	C1623038	C0301532
798	453.983	Seizures	Carbatrol	C0036572	C0006949
391	306.008	Cataracts	Insulin	C0086543	C0021641
897	322.615	Anemia	Reticulocytosis	C0002871	C0206160
844	405.724	Convulsion	Carbatrol	C0009951	C0006949
755	446.954	Osteoporosis	Prednisolone	C0029456	C0032950
1001.75	232.321	Seizures	Dilantin	C0036572	C0031507
933.75	363.237	Garlic	Fish Oil	C0885057	C0016157
921.5	471.333	Dyslipidemia	Fish Oil	C0242339	C0016157
725.5	396.872	Fibrillation	Angina	C0232197	C0002962
1154.5	185.081	Cefoxitin	Ceftiaxone	C0007557	C0007561
582.75	253.416	Deafness	Ataxia	C0011053	C0004134
1078.75	149.97	Penicillin	Cefazolin	C0220892	C0007546
1155.25	507.809	Diabetes	Insulin	C0011847	C0021641
382	374.557	Hemochromatosis	Anosmia	C0018995	C0003126
398	351.07	Ischemias	Mittelschmerz	C0022116	C0152149
406.75	298.651	Pallor	Aspirin	C0030232	C0004057
367.75	309.719	Earache	Crowning	C0013456	C0233212
475.25	195.072	Herpes	Cholestasis	C0019340	C0008370
889.5	338.481	Dyslipidemia	Cholestyramine	C0242339	C0008402
256.25	51.2925	Rabies	Acne	C0034494	C0702166
816.25	403.525	Plague	Adenitis	C0032064	C0001416
239	194.197	Chyluria	Menouria	C0159075	C0232955
743	442.165	Alcohol	Antabuse	C0001975	C0012772
578.5	357.619	Codeine	Narcan	C0009214	C0027358
1019.75	98.127	Coumadin	Aspirin	C0043031	C0004057
829.25	343.908	Vancocin	Glucotrol	C0042313	C0017642
791.25	381.812	Coccidioses	Meningitis	C0009187	C0025289
638.25	320.049	Pallor	Coumadin	C0030232	C0043031
231.25	171.084	Aneurysm	Osteoporosis	C0002940	C0029456
823.75	408.621	Ischemias	Toprol-XR	C0022116	C0025859
727.5	309.26	Flatulence	Glucagen	C0016204	C0017687
1323	259.293	Cefazolin	Keflex	C0007546	C0007716
240.75	152.758	Osteoporosis	Thrombus	C0029456	C0087086
1037.75	139.96	Encephalitis	Meningitis	C0014038	C0025289
450	319.137	Hemophilia	Thromboembolism	C0684275	C0040038
1091	226.774	Arthritis	Arthralgia	C0003864	C0003862
342.5	351.717	Urethrorrhea	Tremor	C0152447	C0040822
662.75	464.622	Anovulation	Carboplatin	C0003128	C0079083
377.5	174.628	Albumin	Heparin	C0001924	C0019134
766.75	430.443	Polyuria	Insulin	C0032617	C0021641
492.75	388.753	Snoring	Stridor	C0037384	C0038450
194.75	115.512	Psoriasis	Coreg	C0033860	C0054836
191.25	118.958	Haemorrhoids	Infertility	C0019112	C0021359
940.75	349.887	Epilepsy	Phenobarbital	C0014544	C0031412
566.75	408.847	Epilepsy	Alcohol	C0014544	C0001975
221.25	142.008	Psoriasis	Spasm	C0033860	C0037763
242	163.077	Snoring	Loperamide	C0037384	C0023992
510.25	415.864	Arteriosclerosis	Cholestyramine	C0003850	C0008402
358	128.781	Myelosuppression	Snoring	C0854467	C0037384
959.25	323.231	Pneumoniae	Septicemia	C0032285	C0036690
237.75	37.7657	Hernias	Dementia	C0019270	C0497327
1012.25	81.9853	Hematemesis	Vomiting	C0018926	C0027498
1206.25	216.105	Arthralgia	Pain	C0003862	C0030193
270.25	175.236	Synthroid	Lidocaine	C0040165	C0023660
833.75	409.986	Pneumoniae	Dyspnea	C0032285	C0013404
776.75	425.084	Bandemia	Meningism	C0741439	C0025287
276	163.748	Glaucoma	Fibrillation	C0017601	C0232197
893.25	587.007	Seasickness	Carsickness	C0036494	C0007297
317.5	93.1862	Arthralgia	Clubbing	C0003862	C0149651
169	118.381	Hemophilia	Glucotrol	C0684275	C0017642
212.5	181.072	Dysuria	Plavix	C0013428	C0070166
294.5	62.8782	Underexertion	Virilism	C0231236	C0042755
340.5	121.008	Aneurysm	Silvadene	C0002940	C0947651
851.25	123.635	Colchicine	Prednisolone	C0009262	C0032950
418	292.103	Hernia	Sinemet	C0019270	C0006982
396.5	241.311	Overnutrition	Seizures	C1257763	C0036572
307.5	170.998	Cataracts	Pancreatitis	C0086543	C0030305
1265.5	323.169	Ethanol	Alcohol	C0001962	C0001975
792.25	514.459	Hyperthyroidism	Seizures	C0020550	C0036572
1058.75	56.4233	Esmolol	Amiodarone	C0116569	C0002598
853.5	442.328	Infertility	Carboplatin	C0021359	C0079083
763.5	407.157	Arthralgia	Neuralgia	C0003862	C0027796
477.75	396.455	Anoxemia	Propofol	C0003129	C0033487
617.75	570.737	Dizziness	Atenolol	C0012833	C0004147
749.5	363.543	Pancreatitis	Insulin	C0030305	C0021641
351.75	122.568	Gastroenteritis	Insulin	C0017160	C0021641
343	136.521	Leukopenia	Cefaclor	C0023530	C0007537
290	86.352	Histoplasmosis	Prednisolone	C0019655	C0032950
477.25	376.184	Neuropathy	Constipation	C0442874	C0009806
930.75	311.859	Clubbing	Dyspnea	C0149651	C0013404
704.5	499.521	Hemiplegia	Plavix	C0018991	C0070166
300.5	123.797	Mycosis	Lipitor	C0026946	C0286651
775.25	402.882	Rheumatism	Colchicine	C0035435	C0009262
384	414.723	Dyspnea	Penicillin	C0013404	C0220892
1040.25	575.467	Cirrhosis	Hematemesis	C1623038	C0018926
748.75	323.257	Hemicrania	Headache	C0877781	C0018681
767	323.651	Loperamide	Dulcolax	C0023992	C0005632
1186.5	156.866	Sluggishness	Fatigue	C0920289	C0015672
869.5	428.54	Cardiomyopathies	Syncope	C0878544	C0039070
748	387	Anoxemia	Seizures	C0003129	C0036572
646	314.659	Seasickness	Ethanol	C0036494	C0001962
239	152.75	Dyslipidemia	Iron	C0242339	C0060277
231.5	177.66	Thalassemia	Tremor	C0039730	C0040822
869.25	452.767	Convulsion	Wellbutrin	C0009951	C0085208
398.75	407.533	Angina	Levophed	C0002962	C0028351
792.75	383.342	Myositis	Medrol	C0027121	C0025815
558.25	299.968	Anovulation	Mittelschmerz	C0003128	C0152149
855.25	433.002	Earache	Amoxil	C0013456	C0002645
253.5	233.309	Ischemias	Aloe Vera	C0022116	C0995182
737.25	374.577	Bronchitis	Singulair	C0006277	C0298130
1174.75	116.971	Lipitor	Lovastatin	C0286651	C0024027
633.75	366.56	Pneumoniae	Weakness	C0032285	C1883552
415.75	203.502	Spasm	Lasix	C0037763	C0016860
343	111.137	Torticollis	Erythromycin	C0040485	C0014806
1188	163.872	Dermatitis	Allergy.	C0011603	C0020517
293.75	239.989	Silvadene	Ketamine	C0947651	C0022614
751.75	597.92	Arteriosclerosis	Ischemias	C0003850	C0022116
309.5	112.752	Hemochromatosis	Polyuria	C0018995	C0032617
573.25	409.103	Metatarsalgia	Toothache	C0025587	C0040460
977	275.569	Dehydration	Starvation	C0011175	C0038187
163	83.1545	Colitis	Epilepsy	C0009319	C0014544
1031.5	542.722	Diabetes	Polydipsia	C0011847	C0085602
1225.25	175.663	Ketonuria	Starvation	C0162275	C0038187
911	451.006	Seizures	Valproic Acid	C0036572	C0042291
173	113.871	Gonorrhea	Plavix	C0018081	C0070166
893	450.677	Banana Bag	Vitamin B1	C0301532	C0039840
904.75	490.554	Hypothyroidism	Weakness	C0020676	C1883552
1307	169.299	Thalassemia	Hemoglobinopathy	C0039730	C0019045
670.75	358.393	Reticulocytosis	Aspirin	C0206160	C0004057
340.5	149.768	Mycosis	Carboplatin	C0026946	C0079083
975.5	266.464	Mycoses	Meningitis	C0026946	C0025289
901.75	497.016	Pallor	Iron	C0030232	C0060277
1090	139.128	Maculopapule	Macule	C0332566	C0332573
644	390.67	Heartburn	Motrin	C0018834	C0020740
187.5	139.304	Aloe Vera	Vicodin	C0995182	C0020264
830.75	432.571	Codeine	Robitussin	C0009214	C0011816
256.25	247.616	Acetylcysteine	Adenosine	C0001047	C0001443
856	270.368	Cromolyn	Prednisolone	C0086073	C0032950
665.75	418.104	Spasm	Opisthotonus	C0037763	C0151818
508.75	336.388	Diarrhea	Cefaclor	C0011991	C0007537
1086.5	65.0461	Ceftazidime	Ceftiaxone	C0007559	C0007561
996.75	349.956	Pain	Morphine	C0030193	C0026549
484.25	189.431	Narcan	Duragesic	C0027358	C0015846
363.5	158.889	Vasculitis	Hemiplegia	C0042384	C0018991
1098.75	81.3075	Colchicine	Probenecid	C0009262	C0033209
1243.5	52.6972	Cozaar	Diovan	C0126174	C0216784
727.5	347.246	Cirrhosis	Anemia	C1623038	C0002871
648.25	367.897	Cefepime	Bacitracin	C0055003	C0004899
721.5	499.248	Smallpox	Vaccinia	C0037354	C0042214
145.5	102.321	Starvation	Mittelschmerz	C0038187	C0152149
957.75	104.863	Photosensitization	Dermatitis	C0031763	C0011603
472	327.708	Dexamethasone	Actonel	C0011777	C0246719
880.25	343.276	Hepatitis	Tylenol	C0019158	C0000970
468.75	490.078	Ischemias	Drooling	C0022116	C0013132
179.75	127.257	Hernias	Earache	C0019270	C0013456
394	464.496	Goiter	Scleroderma	C0018021	C0011644
840.25	414.477	Ataxia	Ethanol	C0004134	C0001962
1136.75	104.777	zoonosis	Babesiosis	C0043528	C0004576
1075.5	202.014	Rhonchi	Rales	C0035508	C0034642
537	354.231	Tiredness	Atenolol	C0557875	C0004147
936	332.358	Atherosclerosis	Angina	C0004153	C0002962
778	541.812	Hepatitis	Hematemesis	C0019158	C0018926
571.5	388.823	Narcan	Morphine	C0027358	C0026549
794.5	410.662	Diarrhea	Colchicine	C0011991	C0009262
1103	158.198	Myositis	Myopathy	C0027121	C0026848
242.75	33.5398	Bronchitis	Loperamide	C0006277	C0023992
615.5	508.798	Dysuria	Cipro	C0013428	C0008809
1120.25	245.043	Levaquin	Avelox	C0282386	C0536495
607.5	530.861	Hyperacusis	Bleomycin	C0034880	C0005740
652.75	401.249	Chloramphenicol	Ceftiaxone	C0008168	C0007561
1174.5	148.767	Cefaclor	Cefoxitin	C0007537	C0007557
430	213.78	Erythromycin	Lidocaine	C0014806	C0023660
598	277.162	Hypothyroidism	Infertility	C0020676	C0021359
971.75	185.281	Protonix	Tums	C0081876	C0006681
890	342.45	Catatonia	Lethargy	C0007398	C0023380
201.75	115.852	Schistosomiasis	Cardura	C0036323	C0114873
1135.5	76.457	Polydipsia	Polyuria	C0085602	C0032617
390.5	107.497	Cirrhosis	Lipitor	C1623038	C0286651
646.5	362.56	Stridor	Snoring	C0038450	C0037384
708.25	374.146	Atenolol	Lasix	C0004147	C0016860
744.5	427.618	Prostatism	Cipro	C0242453	C0008809
925.75	430.673	Dehydration	Dysentery	C0011175	C0013369
1280	143.422	Enalapril	Lisinopril	C0014025	C0065374
765.25	357.781	Hyperemesis	Carboplatin	C0235250	C0079083
427	160.688	Reticulocytosis	Hematemesis	C0206160	C0018926
657.5	352.974	Uremias	Hypersomnolence	C0041948	C0751229
555.25	410.597	Myopathy	Trembling	C0026848	C0234369
346	140.57	Infertility	Fibrillation	C0021359	C0232197
891.5	336.056	Ketonuria	Insulin	C0162275	C0021641
579.75	509.603	Blastomycoses	Seizures	C0005716	C0036572
383.5	157.972	Candidiasis	Prostatorrhea	C0006840	C0392071
691	231.971	Heparin	Protamine Sulfate	C0019134	C0033603
705.75	377.042	Cardiomyopathy	Rales	C0878544	C0034642
355.25	303.082	Mycosis	Pain	C0026946	C0030193
285.25	206.892	Proteinuria	Rogaine	C0033687	C0026196
642.25	337.407	Angina	Dyspnea	C0002962	C0013404
445	269.22	Bacteremia	Amauroses	C0004610	C0376288
1029.5	465.894	Dyslipidemia	Lipitor	C0242339	C0286651
499.5	198.035	Uremias	Emaciation	C0041948	C0013911
295.25	68.0263	Osteoporosis	Cardiomyopathy	C0029456	C0878544
1240.25	89.224	Hyperemesis	Nausea	C0235250	C0027497
331	259.524	Parasitemia	Cardialgia	C0242723	C0858529
754.75	361.71	Neuropathy	Insulin	C0442874	C0021641
306.25	24.8914	Seasickness	Clubbing	C0036494	C0149651
1395	394.635	Iron	Iron	C0060277	C0060277
279.5	205.585	Cardialgia	Loperamide	C0858529	C0023992
923.5	447.731	Rheumatism	Tylenol	C0035435	C0000970
1195.75	137.943	Brucellosis	zoonosis	C0006309	C0043528
1279.25	70.4338	Atenolol	Toprol-XR	C0004147	C0025859
1290.25	214.649	Emaciation	Cachexia	C0013911	C0006625
214.25	79.1807	Aphonia	Mittelschmerz	C0003564	C0152149
1176.75	168.868	Starvation	Anorexia	C0038187	C0003123
207.75	133.445	Blepharospasm	Coumadin	C0005747	C0043031
1238	88.1589	Ampicillin	Amoxil	C0002680	C0002645
270.75	143.887	Angina	Diarrhea	C0002962	C0011991
658.5	327.684	Lasix	Mannitol	C0016860	C0024730
551	419.16	Uremias	Pyorrhea	C0041948	C0553735
739.5	467.603	Incontinence	Lasix	C0021167	C0016860
969.75	549.914	Thromboembolism	Heparin	C0040038	C0019134
243.5	188.846	Exophthalmos	Prostatism	C0015300	C0242453
256	186.801	Uremias	Aspirin	C0041948	C0004057
240.25	187.573	Sinemet	Gifulvin	C0006982	C0018242
203	128.065	Allergy.	Bacitracin	C0020517	C0004899
354.75	321.728	Hernia	Goiter	C0019270	C0018021
897.75	365.393	Dehydration	Syncope	C0011175	C0039070
303.25	65.7134	Fish-mouthing	Polyuria	C0231851	C0032617
1153.25	61.2774	Arthritis	Rheumatism	C0003864	C0035435
1192.75	201.675	Infertility	Anovulation	C0021359	C0003128
939.25	477.557	Bronchitis	Serevent	C0006277	C0073992
1282.5	114.538	Mycosis	Histoplasmosis	C0026946	C0019655
652.75	286.08	Cataracts	Diabetes	C0086543	C0011847
160.75	116.763	Overnutrition	Malnutrition	C1257763	C0162429
1302.75	201.862	Convulsion	Epilepsy	C0009951	C0014544
365.5	165.406	Cyanosis	Folic Acid	C0010520	C0016410
225.25	147.861	Infertility	Blepharospasm	C0021359	C0005747
1032	372.926	Neuropathy	Diabetes	C0442874	C0011847
345.5	157.619	Erythromycin	Allopurinol	C0014806	C0002144
981.5	457.904	Heartburn	Protonix	C0018834	C0081876
1109.5	170.22	Pallor	Weakness	C0030232	C1883552
258.75	107.304	Hyperextension	Lopid	C0231451	C0017245
1158.25	157.11	Weakness	Paresis	C1883552	C0030552
984.75	472.082	Hypothyroidism	Synthroid	C0020676	C0040165
634	330.065	Grimaces	Hemiballismus	C0239779	C0221169
928.5	452.574	Exophthalmos	Synthroid	C0015300	C0040165
1276.5	110.28	Infertility	Anovulation	C0021359	C0003128
1287	152.877	Dizziness	Vertigo	C0012833	C0042571
806	371.319	Dyslipidemia	Angina	C0242339	C0002962
422	265.636	Giardiasis	Avitaminoses	C0017536	C0376286
167.75	109.5	Seizures	Aloe Vera	C0036572	C0995182
1138.75	155.958	Zoloft	Prozac	C0074393	C0016365
281.75	113.318	Peritonitis	Ataxia	C0031154	C0004134
1276.5	162.564	Actonel	Fosamax	C0246719	C0102118
201	96.6678	Arthralgia	Chyluria	C0003862	C0159075
167.75	136.314	Clubbing	Constipation	C0149651	C0009806
895.5	467.69	Plavix	Lipitor	C0070166	C0286651
394.5	382.459	Primatine	Levophed	C0014563	C0028351
161	115.646	Constipation	Diarrhea	C0009806	C0011991
618.5	198.71	Arthritis	Cirrhosis	C0003864	C1623038
871.25	394.601	Meningitis	Tuberculosis	C0025289	C0041296
893.25	390.356	Dizziness	Ethanol	C0012833	C0001962
263.5	211.677	Cataracts	Narcan	C0086543	C0027358
527.5	137.051	Agitation	Morphine	C0085631	C0026549
845	270.94	Anosmia	Aphonia	C0003126	C0003564
662.75	504.839	Drooling	Sinemet	C0013132	C0006982
706.25	448.981	Cirrhosis	Methotrexate	C1623038	C0025677
841.25	530.46	Glaucoma	Headache	C0017601	C0018681
737	369.072	Syncope	Weakness	C0039070	C1883552
1106.5	75.182	Regurgitation	Heartburn	C2004489	C0018834
762.75	365.267	Activase	Streptase	C0032143	C0038418
965	376.989	Zithromax	Cipro	C0052796	C0008809
458	192.057	Catatonia	Narcan	C0007398	C0027358
869.25	368.664	Arthralgia	Tylenol	C0003862	C0000970
321.25	144.378	Blepharospasm	Bedwetting	C0005747	C0270327
632	395.752	Photopsia	Headache	C0085635	C0018681
1221.25	73.9115	Meningitis	Headache	C0025289	C0018681
1128.25	80.7068	Glyburide	Avandia	C0017628	C0289313
997.75	519.322	Atherosclerosis	Cardialgia	C0004153	C0858529
274.5	220.482	Anosmia	Catch	C0003126	C0231617
738.5	467.433	HYPEREMESIS	Zofran	C0235250	C0061851
666.25	362.965	Angina	Corkscrewing	C0002962	C0231618
469.75	297.631	Thrombophilias	Hemoptysis	C0398623	C0019079
1007.25	349.065	Obesity	Xenical	C0028754	C0076275
330.5	145.021	Glucotrol	Motrin	C0017642	C0020740
257.75	192.384	Atherosclerosis	Influenzae	C0004153	C0021400
233.5	162.24	Scapulalgia	Halitosis	C0231655	C0018520
1164.75	81.8917	Hepatomegaly	Hepatosplenomegaly	C0019209	C0019214
293	168.232	Anosmia	Digoxin	C0003126	C0012265
960.25	481.894	Meningitis	Vancocin	C0025289	C0042313
764	420.672	Hypersomnolence	Snoring	C0751229	C0037384
981.25	463.603	Prostatorrhea	Cipro	C0392071	C0008809
802.25	311.108	Flatulence	Halitosis	C0016204	C0018520
511.5	291.764	Flushing	Iron	C0016382	C0060277
199.25	129.054	Mittelschmerz	Aphonia	C0152149	C0003564
858.25	404.422	Hemochromatosis	Arthritis	C0018995	C0003864
360.5	198.294	Clubbing	Vitamin K	C0149651	C0042878
567.75	486.214	Mittelschmerz	Toothache	C0152149	C0040460
935.75	184.086	Thirsty	Hunger	C0232471	C0020175
854.5	409.843	Sciatica	Motrin	C0036396	C0020740
1019.75	253.488	Bronchitis	Pneumonia	C0006277	C0032285
390.25	138.577	Candidiasis	Medrol	C0006840	C0025815
706.25	441.921	Snoring	Ethanol	C0037384	C0001962
256	214.151	Fibrillation	Calamine	C0232197	C0357929
1045	115.905	Digoxin	Cardizem	C0012265	C0012373
1269	88.9157	Xanax	Ativan	C0002333	C0024002
1173	155.386	Hepatitis	Cirrhosis	C0019158	C1623038
836	398.346	Dyspnea	Medrol	C0013404	C0025815
194	167.282	Clubbing	Garlic	C0149651	C0885057
384.75	157.635	Rheumatism	Sleeplessness	C0035435	C0917801
883.25	433.191	Rheumatism	Prednisolone	C0035435	C0032950
1234.75	84.1046	Diabetes	Hyperglycemia	C0011847	C0020456
1106.75	570.229	Fibrillation	Coumadin	C0232197	C0043031
298.75	156.611	Hemicrania	Nitroglycerine	C0877781	C0017887
1026.5	530.663	Thromboembolism	Fibrillation	C0040038	C0232197
936.75	504.414	Hemoptysis	Coumadin	C0019079	C0043031
811.25	487.306	Osteoporosis	Actonel	C0029456	C0246719
309.25	86.9765	Ataxia	Constipation	C0004134	C0009806
1137.25	114.901	Mycosis	Coccidioses	C0026946	C0009187
375.25	404.874	Sciatica	Underexertion	C0036396	C0231236
921.25	213.07	Catapres	Toprol-XR	C0009014	C0025859
889.5	402.446	Appendicitis	Cefazolin	C0003615	C0007546
1202.25	182.158	Ceftiaxone	Cefoxitin	C0007561	C0007557
619.5	294.81	Hemicrania	Tylenol	C0877781	C0000970
1183.5	168.834	Plavix	Coumadin	C0070166	C0043031
1255.75	151.81	Gastroenteritis	Dysentery	C0017160	C0013369
208.25	133.208	Epilepsy	Hepatomegaly	C0014544	C0019209
886.5	207.232	Hypoproteinemia	Hunger	C0020639	C0020175
815.25	432.638	Dyspnea	Serevent	C0013404	C0073992
305.75	55.596	Prilosec	Glucophage	C0028978	C0025598
645.5	467.467	Cisplatin	Zofran	C0008838	C0061851
1387.5	187.434	Medrol	Prednisolone	C0025815	C0032950
953.25	437.383	Ischemias	Lipitor	C0022116	C0286651
246.75	114.083	Scapulalgia	Nitroglycerine	C0231655	C0017887
1118.5	121.908	Mycosis	Blastomycoses	C0026946	C0005716
974	495.787	Nausea	Zofran	C0027497	C0061851
1184	186.864	Cholestyramine	Zetia	C0008402	C1142985
889.75	454.573	Weakness	Zocor	C1883552	C0074554
233.25	220.064	Urethrorrhea	Aphonia	C0152447	C0003564
1273.5	191.502	Carboplatin	Cisplatin	C0079083	C0008838
1034	540.576	Neuropathy	Syphilis	C0442874	C0039128
1094.25	596.837	Syphilis	Penicillin	C0039128	C0220892
1031.5	87.9867	Isosorbide	Toprol-XR	C0022251	C0025859
807.5	437.641	Nephritis	Pyorrhea	C0027697	C0553735
680.75	302.663	Doxycyline	Penicillin	C0013090	C0220892
393.25	161.747	Uremias	Motrin	C0041948	C0020740
687.5	336.817	Rales	Cyanosis	C0034642	C0010520
338	175.568	Hyperextension	Hunger	C0231451	C0020175
307.5	121.019	Mittelschmerz	Actonel	C0152149	C0246719
956	281.61	Cirrhosis	Hemochromatosis	C1623038	C0018995
342	243.454	Pancreatitis	Cataract	C0030305	C0086543
348.5	200.882	Pancreatitis	Maculopapule	C0030305	C0332566
962.5	445.938	Thromboembolism	Dyspnea	C0040038	C0013404
910.25	434.862	Hepatitis	Hepatomegaly	C0019158	C0019209
431.75	73.4728	Hyperacusis	Aphonia	C0034880	C0003564
328.5	143.809	Thrombocytopenia	Heartburn	C0040034	C0018834
934.75	330.277	Appendicitis	Peritonitis	C0003615	C0031154
792.25	375.663	Metatarsalgia	Colchicine	C0025587	C0009262
683.25	283.146	Bandemia	Granulocytosis	C0741439	C1282609
784	166.843	Levophed	Propofol	C0028351	C0033487
1124.75	122.413	Rheumatism	Polyarthritides	C0035435	C0162323
322.5	105.683	Chills	Snoring	C0085593	C0037384
450	304.195	Camelpox	Echinacea	C0276185	C0752270
232.75	150.405	Overnutrition	Sandimmune	C1257763	C0010592
890	261.866	Leukopenia	Bleomycin	C0023530	C0005740
483.75	480.87	Synthroid	Armor Thyroid	C0040165	C0279175
212.25	170.49	Atherosclerosis	Urethrorrhea	C0004153	C0152447
881.5	393.309	Fibrillation	Synthroid	C0232197	C0040165
846.75	414.678	Thrombophilias	Coumadin	C0398623	C0043031
561.5	346.137	Hemiplegia	Headache	C0018991	C0018681
224.5	143.047	Atherosclerosis	Toothache	C0004153	C0040460
967	167.764	Clonus	Spasm	C0009024	C0037763
777.5	461.803	Pyorrhea	Nephritis	C0553735	C0027697
578.25	389.66	Dyspnea	Narcan	C0013404	C0027358
199.75	134.517	Brucellosis	Narcan	C0006309	C0027358
536.75	454.102	Meningism	Hyperesthesia	C0025287	C0020453
892.5	299.028	Thalassemia	Iron	C0039730	C0060277
785.25	348.6	Nitroglycerine	Toprol-XR	C0017887	C0025859
319.5	160.33	Allergy.	Meningism	C0020517	C0025287
343.5	346.613	Hyperoxia	Xenical	C0242706	C0076275
206.5	142.741	Airsickness	Osteoporosis	C0001882	C0029456
178.75	114.704	Constipation	Cardizem	C0009806	C0012373
1151.25	120.768	Candidiasis	Mycosis	C0006840	C0026946
923.5	245.311	Zocor	Fish Oil	C0074554	C0016157
668	378.755	comatose	Anoxemia	C0009421	C0003129
863	399.757	Angina	Cardialgia	C0002962	C0858529
372.5	117.815	Vasculitis	Convulsion	C0042384	C0009951
618.25	294.689	Syncope	Xanax	C0039070	C0002333
193.75	168.468	Gonorrhea	Xenical	C0018081	C0076275
197.25	106.538	Hyperoxia	Xenical	C0242706	C0076275
1187.5	205.758	Schistosomiasis	Parasitemia	C0036323	C0242723
1330.75	69.452	Lipitor	Zocor	C0286651	C0074554
327.5	190.299	Snoring	Welts	C0037384	C0221232
496.75	457.832	Anoxemia	Ataxia	C0003129	C0004134
265.25	169.38	comatose	Cataracts	C0009421	C0086543
309	360.434	Wellbutrin	Endep	C0085208	C0002600
244.25	216.655	Anosmia	Constipation	C0003126	C0009806
413.25	98.0149	Headache	Flushing	C0018681	C0016382
503.25	181.118	Bandemia	Nausea	C0741439	C0027497
1046.5	351.809	Phenobarbital	Valproic Acid	C0031412	C0042291
337.75	94.9785	Bleomycin	Antabuse	C0005740	C0012772
984.75	226.828	Avitaminoses	Starvation	C0376286	C0038187
388.75	122.565	Mycosis	Medrol	C0026946	C0025815
1126	188.193	Polyarthritides	Arthralgia	C0162323	C0003862
861.5	404.447	Cardiomyopathy	Angina	C0878544	C0002962
498	263.884	Cirrhosis	Zocor	C1623038	C0074554
1134.5	281.365	Hunger	Starvation	C0020175	C0038187
710.75	367.267	Hypothyroidism	comatose	C0020676	C0009421
919	395.564	Influenzae	Amantadine	C0021400	C0002403
1067	121.428	Tylenol	Motrin	C0000970	C0020740
252	187.409	Hyperoxia	Anoxemia	C0242706	C0003129
837.5	414.871	Ischemias	Isosorbide	C0022116	C0022251
228	169.086	Anovulation	Torticollis	C0003128	C0040485
789.5	511.767	Tuberculosis	Hemoptysis	C0041296	C0019079
788.5	458.663	Fibrillation	Angina	C0232197	C0002962
948.75	484.42	Hypothyroidism	Tiredness	C0020676	C0557875
960.5	484.122	Syphilis	Dementias	C0039128	C0497327
940	502.892	Carboplatin	Zofran	C0079083	C0061851
395	441.462	Drooling	Chills	C0013132	C0085593
333.25	172.467	Arthritis	Underexertion	C0003864	C0231236
1066	201.873	Diabetes	Polyuria	C0011847	C0032617
908.25	324.85	Hemoptysis	Hematemesis	C0019079	C0018926
926.5	591.897	Proteinuria	Lisinopril	C0033687	C0065374
800.75	383.482	Drooling	Sinemet	C0013132	C0023570
528.75	378.435	Pallor	Albumin	C0030232	C0001924
1132.25	291.485	Syphilis	Gonorrhea	C0039128	C0018081
288.5	202.678	Cataracts	Scapulalgia	C0086543	C0231655
836.5	376.709	Epilepsy	Ativan	C0014544	C0024002
666.25	307.026	Adenitis	Stridor	C0001416	C0038450
893.5	426.735	Heartburn	Pepcid	C0018834	C0015620
846.75	260.052	Clubbing	Spiriva	C0149651	C0213771
286	195.709	Asthma	Urolithiasis	C0004096	C0451641
964.75	457.335	Thromboembolism	Coumadin	C0040038	C0043031
348	170.446	Fibrillation	Halitosis	C0232197	C0018520
858	318.154	Glomerulosclerosis	Proteinuria	C0178664	C0033687
775.25	445.784	Nocturia	Diabetes	C0028734	C0011847
190.75	158.353	Seizures	Calamine	C0036572	C0357929
870.25	380.817	Scapulalgia	Metatarsalgia	C0231655	C0025587
1142.25	38.9476	Allopurinol	Colchicine	C0002144	C0009262
774.25	342.137	Hemochromatosis	Arthralgia	C0018995	C0003862
1193	137.057	Amantadine	Tamiflu	C0002403	C0874161
1030	596.608	Meningitis	Ceftiaxone	C0025289	C0007561
853.75	402.584	Myositis	Lipitor	C0027121	C0286651
623.25	347.884	Pneumonia	Cyanosis	C0032285	C0010520
728.5	421.945	Thromboembolism	Syncope	C0040038	C0039070
219.5	142.479	Cluttering	Nitroglycerine	C0009090	C0017887
306.5	107.012	Thrombocytopenia	Arthritis	C0040034	C0003864
639.5	367.611	Syncope	Atenolol	C0039070	C0004147
840.5	455.276	Tremor	Sinemet	C0040822	C0023570
404.25	242.182	Epilepsy	Anosmia	C0014544	C0003126
637.5	279.616	Agitation	Synthroid	C0085631	C0040165
574	388.892	Anovulation	Emaciation	C0003128	C0013911
468.5	275.365	Erythema	Dilantin	C0041834	C0031507
547	459.806	Dehydration	Candidiases	C0011175	C0006840
251.25	148.827	Rales	Hyperacusis	C0034642	C0034880
214.75	139.187	Cortisone	Adenosine	C0010137	C0001443
879.5	418.639	Headache	Tylenol	C0018681	C0000970
769	402.535	Arthritis	Metatarsalgia	C0003864	C0025587
316	201.268	Erythema	Tremor	C0041834	C0040822
860	440.868	Obesity	Snoring	C0028754	C0037384
1052.25	132.555	Dyspnea	Cyanosis	C0013404	C0010520
621.25	326.389	Uremias	Nausea	C0041948	C0027497
964.75	164.403	Prostatism	Prostatorrhea	C0242453	C0392071
505.25	325.227	Hemoglobinopathy	Pain	C0019045	C0030193
922.25	460.16	comatose	Hyperglycemia	C0009421	C0020456
956.25	171.469	Weakness	Emaciation	C1883552	C0013911
819	529.961	Thirsty	Hunger	C0232471	C0020175
1075.5	220.952	Dyspnea	Spiriva	C0013404	C0213771
531.75	170.803	Dyslipidemia	Activase	C0242339	C0032143
416.25	162.046	Leukopenia	Penicillin	C0023530	C0220892
864.5	480.304	Meningitis	Meningism	C0025289	C0025287
368	231.045	Weakness	Glucagen	C1883552	C0017687
193	123.299	Constipation	Calan	C0009806	C0042523
817.25	391.003	Fibrillation	Atenolol	C0232197	C0004147
324.75	243.177	Goiter	Vasculitis	C0018021	C0042384
353.75	240.483	Nocturia	Bacitracin	C0028734	C0004899
493.75	194.94	Hyperthyroidism	Osteoporosis	C0020550	C0029456
809.5	594.001	Dyslipidemia	Hyperlipidemia	C0242339	C0020473
955	156.795	Pallor	Blanching	C0030232	C0948786
193.25	120.129	Vfend	Prozac	C0393080	C0016365
544	419.838	Hemoptysis	Protamine Sulfate	C0019079	C0033603
807.5	396.401	Mastodynia	Earache	C0024902	C0013456
742	269.448	Rales	Lasix	C0034642	C0016860
623.75	337.376	Anemia	Coumadin	C0002871	C0043031
1533.5	103.32	Sinemet	Sinemet	C0023570	C0006982
695	418.657	Dermatitis	Aloe Vera	C0011603	C0995182
388.5	226.946	Coccidioses	Medrol	C0009187	C0025815
1055.25	346.391	Tiredness	Hypersomnolence	C0557875	C0751229
993.25	163.122	Polyuria	Ketonuria	C0032617	C0162275
255.5	202.278	Toothache	Ataxia	C0040460	C0004134
223	114.586	Mannitol	Tylenol	C0024730	C0000970
567	442.58	Otitis	Meningism	C0029877	C0025287
317.5	62.1906	Clonus	Wellbutrin	C0009024	C0085208
539.5	404.677	Anemia	Plavix	C0002871	C0070166
809.5	224.399	Fish Oil	Zocor	C0016157	C0074554
680.25	481.248	Nocturia	Ethanol	C0028734	C0001962
682	504.652	Weakness	Cortisone	C1883552	C0010137
318.5	97.1545	Dyslipidemia	Constipation	C0242339	C0009806
271.5	176.183	Mycosis	Prostatism	C0026946	C0242453
223.5	191.288	Dementia	Aloe Vera	C0497327	C0995182
229.5	155.697	Dysentery	Esmolol	C0013369	C0116569
278.5	248.406	Plague	Vivarin	C0032064	C0006644
239	187.193	Rabies	Silvadene	C0034494	C0947651
898.5	434.648	Influenza	Pneumoniae	C0021400	C0032285
417.25	270.072	Rabies	Head-Face-Neck-Syndrome	C0034494	C0234990
286.25	173.853	Plavix	Insulin	C0070166	C0021641
152.75	91.6383	Giardiasis	Mannerism	C0017536	C0233576
169.5	111.9	Psoriasis	Atherosclerosis	C0033860	C0004153
318.75	325.271	Propranolol	Bactroban	C0033497	C0085259
224.75	226.987	Toothache	Hytrin	C0040460	C0076107
1019.5	19.485	Dermatomyositis	Myopathy	C0011633	C0026848
319	198.352	Starvation	Cisplatin	C0038187	C0008838
1099.5	104.43	Anovulation	Amenorrhoea	C0003128	C0002453
933.25	312.936	Agranulocytosis	Anemia	C0001824	C0002871
1104	99.321	Torticollis	Spasm	C0040485	C0037763
233.75	223.509	Tiredness	Calan	C0557875	C0042523
227	148.985	Calamine	Bleomycin	C0357929	C0005740
212.25	161.434	Hemochromatosis	Vermox	C0018995	C0025023
326.25	177.946	Anovulation	Sinemet	C0003128	C0006982
261.25	248.633	Hyperextension	Bacitracin	C0231451	C0004899
949.5	207.78	Albuterol	Serevent	C0001927	C0073992
724.25	347.988	Arthritis	Amyloidoses	C0003864	C0002726
456.5	141.413	Cyanosis	Primatine	C0010520	C0014563
1247.25	121.585	Pepcid	Zantac	C0015620	C0034665
506.75	460.023	Epilepsy	Ischemia	C0014544	C0022116
1168.75	183.496	Carsickness	Nausea	C0007297	C0027497
764.5	403.79	Fibrillation	Cardiomyopathies	C0232197	C0878544
997.25	510.076	zoonosis	Plague	C0043528	C0032064
713.5	319.76	Meningism	Zovirax	C0025287	C0001367
781.5	411.011	Abortions.spontaneous	Listeriosis	C0000786	C0023860
593.25	297.253	Dyspnea	Agitation	C0013404	C0085631
1052.5	145.889	Encephalitis	Headache	C0014038	C0018681
329.25	160.29	Epilepsy	Actonel	C0014544	C0246719

## Sheet: UMNSRS_relatedness
Mean	Stdev	Term1	Term2	CUI1	CUI2
797.5	191.719	Carbatrol	Dilantin	C0006949	C0031507
417.25	288.876	Cardiomyopathy	Tylenol	C0878544	C0000970
1273	126.438	Coccidioidomycosis	Histoplasmosis	C0009186	C0019655
1111.25	235.712	Leucovorin	Methotrexate	C0023413	C0025677
1294.75	79.9307	Angina	Plavix	C0002962	C0070166
1303.25	79.5168	Dyslipidemia	Atherosclerosis	C0242339	C0004153
833.5	335.667	Rheumatism	Sluggishness	C0035435	C0920289
990	433.263	Zofran	Ipecac Syrup	C0061851	C0022046
616.25	499.881	Nystagmus	Incontinence	C0028738	C0021167
708.75	397.517	Emaciation	Carboplatin	C0013911	C0079083
860.25	455.951	Zovirax	Famvir	C0001367	C0209227
990.25	413.507	Insulin	Avandia	C0021641	C0289313
669	313.227	Cluttering	Mannerism	C0009090	C0233576
1456.75	110.101	Nausea	Vomiting	C0027497	C0027498
704.75	449.447	Ketonuria	Chyluria	C0162275	C0159075
1306.25	56.8412	Convulsion	Ethanol	C0009951	C0001962
1277	247.242	Parasitemia	Malaria	C0242723	C0024530
1439.5	125.837	Proteinuria	Diabetes	C0033687	C0011847
776	443.855	Gastroenteritis	Cromolyn	C0017160	C0086073
710.5	476.429	Hypoproteinemia	Hunger	C0020639	C0020175
1261.5	324.356	Insulin	Glucagen	C0021641	C0017687
1306	84.5419	Regurgitation	Protonix	C2004489	C0081876
361	289.556	Cataracts	Epilepsy	C0086543	C0014544
499.25	639.533	Cataracts	Wheezing	C0086543	C0043144
837.25	407.935	Methadone	Ultram	C0025605	C0040610
787.5	351.487	Diabetes	Psoriasis	C0011847	C0033860
1173.5	377.817	Blanching	Pallor	C0948786	C0030232
1171.75	293.089	Thirsty	Lasix	C0232471	C0016860
441.25	313.18	Photosensitization	Aphonia	C0031763	C0003564
964.75	425.898	Polyuria	Chyluria	C0032617	C0159075
470	261.53	Psoriasis	Meningism	C0033860	C0025287
663.75	532.817	Virilism	Drooling	C0042755	C0013132
1168.75	180.642	Psoriasis	Arthritis	C0033860	C0003864
865.75	541.163	Tuberculosis	Clubbing	C0041296	C0149651
1063.75	472.354	Pancreatitis	Diabetes	C0030305	C0011847
1441.25	44.0937	Coumadin	Vitamin K	C0043031	C0042878
582.25	531.12	Dementias	Psoriasis	C0497327	C0033860
804	584.22	Peritonitis	Grimaces	C0031154	C0239779
1469.25	91.0398	Anemia	Iron	C0002871	C0060277
1247	138.075	Encephalitis	Meningism	C0014038	C0025287
1470.5	85.4576	Exophthalmos	Hyperthyroidism	C0015300	C0020550
1417.25	19.0853	Obesity	Diabetes	C0028754	C0011847
778.25	577.495	Thromboembolism	Hemoptysis	C0040038	C0019079
1370.5	18.412	Pneumoniae	Ceftiaxone	C0032285	C0007561
906	355.457	Cardura	Hytrin	C0114873	C0076107
573.75	417.275	Cataracts	Glucophage	C0086543	C0025598
998.5	400.044	Seizures	Carbatrol	C0036572	C0006949
1190	266.601	Cardialgia	Nitroglycerine	C0858529	C0017887
463.75	432.596	Cataracts	Insulin	C0086543	C0021641
1187	266.091	Anemia	Reticulocytosis	C0002871	C0206160
1234.75	270.427	Convulsion	Carbatrol	C0009951	C0006949
824	416.006	Garlic	Fish Oil	C0885057	C0016157
1355.5	188.493	Dyslipidemia	Fish Oil	C0242339	C0016157
931.25	248.66	Hemophilia	Hemoptysis	C0684275	C0019079
1126	227.518	Nitroglycerine	Morphine	C0017887	C0026549
1248	173.929	Fibrillation	Angina	C0232197	C0002962
1295.5	110.204	Cefoxitin	Ceftiaxone	C0007557	C0007561
1485	81.6986	Diabetes	Insulin	C0011847	C0021641
871.25	325.134	Pallor	Aspirin	C0030232	C0004057
253.25	62.1524	Earache	Crowning	C0013456	C0233212
525.75	298.568	Herpes	Cholestasis	C0019340	C0008370
358.25	111.569	Cardiomyopathy	Rogaine	C0878544	C0026196
1273	153.792	Asthenia	Weakness	C0004093	C1883552
770	153.071	Endep	Prozac	C0002600	C0016365
1261.5	125.487	Dyslipidemia	Cholestyramine	C0242339	C0008402
406.25	204.484	Rabies	Acne	C0034494	C0702166
753	554.627	Plague	Adenitis	C0032064	C0001416
816.25	434.287	Chyluria	Menouria	C0159075	C0232955
1244	304.73	Alcohol	Antabuse	C0001975	C0012772
1209.75	142.871	Codeine	Narcan	C0009214	C0027358
853.25	412.574	Cardialgia	Lithobid	C0858529	C0023870
1352	148.835	Coumadin	Aspirin	C0043031	C0004057
824.75	368.749	Vancocin	Glucotrol	C0042313	C0017642
1280	136.553	Myelosuppression	Chloramphenicol	C0854467	C0008168
664	467.809	Cirrhosis	Hernia	C1623038	C0019270
1238	156.935	Agranulocytosis	Leukopenia	C0001824	C0023530
959.5	460.344	Flumazenil	Valium	C0016293	C0012010
1084.25	241.856	Allergy.	Heparin	C0020517	C0019134
948	398.01	Coccidioses	Meningitis	C0009187	C0025289
275.5	106.203	Aneurysm	Osteoporosis	C0002940	C0029456
630.5	530.6	Osteoporosis	Thrombus	C0029456	C0087086
473.5	282.637	Sciatica	Actonel	C0036396	C0246719
1170.5	514.184	Atherosclerosis	Ischemias	C0004153	C0022116
1285.75	271.12	Fibrillation	Thrombus	C0232197	C0087086
443.5	449.134	Thrombocytopenia	Sciatica	C0040034	C0036396
1325.75	74.6654	Encephalitis	Meningitis	C0014038	C0025289
354	199.708	Urethrorrhea	Tremor	C0152447	C0040822
1011	358.666	Albumin	Heparin	C0001924	C0019134
1085.5	466.705	Polyuria	Insulin	C0032617	C0021641
610	408.968	Snoring	Stridor	C0037384	C0038450
353.5	175.477	Psoriasis	Coreg	C0033860	C0054836
282.25	135.16	Haemorrhoids	Infertility	C0019112	C0021359
1135.25	472.933	Epilepsy	Phenobarbital	C0014544	C0031412
856.75	456.319	Epilepsy	Alcohol	C0014544	C0001975
699.75	515.134	Snoring	Loperamide	C0037384	C0023992
815.5	484.668	Asthenia	Cachexia	C0004093	C0006625
816.75	463.802	Seizures	Wellbutrin	C0036572	C0085208
1266.25	176.634	Pneumoniae	Septicemia	C0032285	C0036690
527.25	304.973	Exophthalmos	Hepatosplenomegaly	C0015300	C0019214
570.25	540.563	Hernias	Dementia	C0019270	C0497327
365.25	232.466	Synthroid	Lidocaine	C0040165	C0023660
1341.5	126.033	Pneumoniae	Dyspnea	C0032285	C0013404
1002.75	241.177	Bandemia	Meningism	C0741439	C0025287
528.5	340.426	Glaucoma	Fibrillation	C0017601	C0232197
1233	297.441	Seasickness	Carsickness	C0036494	C0007297
917.5	576.519	Arthralgia	Clubbing	C0003862	C0149651
1109	484.727	Acetylcysteine	Tylenol	C0001047	C0000970
1139	310.641	Thrombophilias	Thromboembolism	C0398623	C0040038
427.25	269.549	Goiter	Motrin	C0018021	C0020740
418.75	300.864	Hemophilia	Glucotrol	C0684275	C0017642
1173	334.968	Pseudoophthalmoplegia	Ophthalmalgia	C0271397	C1698636
415	285.373	Dysuria	Plavix	C0013428	C0070166
414.5	290.001	Underexertion	Virilism	C0231236	C0042755
540.25	316.017	Aneurysm	Silvadene	C0002940	C0947651
772.25	199.897	Colchicine	Prednisolone	C0009262	C0032950
462.5	286.613	Hernia	Sinemet	C0019270	C0006982
488.5	288.904	Overnutrition	Seizures	C1257763	C0036572
473.5	310.763	Cataracts	Pancreatitis	C0086543	C0030305
1514.5	111.147	Ethanol	Alcohol	C0001962	C0001975
1121	366.173	Hyperthyroidism	Seizures	C0020550	C0036572
899.25	446.919	Folic Acid	Primatine	C0016410	C0014563
695.75	529.338	Esmolol	Amiodarone	C0116569	C0002598
1134.75	238.219	Infertility	Carboplatin	C0021359	C0079083
1150.25	232.059	Tremor	Sinemet	C0040822	C0006982
615.75	547.015	Diabetes	Codeine	C0011847	C0009214
277.25	100.523	Coumadin	Aloe Vera	C0043031	C0995182
1054.75	448.28	Pancreatitis	Insulin	C0030305	C0021641
668.25	493.422	Gastroenteritis	Insulin	C0017160	C0021641
789.5	312.624	Histoplasmosis	Prednisolone	C0019655	C0032950
1070	516.026	Clubbing	Dyspnea	C0149651	C0013404
651.25	477.501	Hemiplegia	Plavix	C0018991	C0070166
595.25	328.178	Mycosis	Lipitor	C0026946	C0286651
825.5	406.583	Rheumatism	Colchicine	C0035435	C0009262
664	443.04	Dyspnea	Penicillin	C0013404	C0220892
1040	532.663	Cirrhosis	Hematemesis	C1623038	C0018926
1210.5	291.017	Hemicrania	Headache	C0877781	C0018681
618.5	513.685	Atherosclerosis	Heartburn	C0004153	C0018834
1389	37.8506	Sluggishness	Fatigue	C0920289	C0015672
794.75	660.761	Cardiomyopathies	Syncope	C0878544	C0039070
1285	150.442	Anoxemia	Seizures	C0003129	C0036572
897	465.12	Seasickness	Ethanol	C0036494	C0001962
371.5	104.873	Dyslipidemia	Iron	C0242339	C0060277
678.5	515.16	Thalassemia	Tremor	C0039730	C0040822
831	407.221	Convulsion	Wellbutrin	C0009951	C0085208
474.5	234.066	Angina	Levophed	C0002962	C0028351
601.75	270.414	Sandimmune	Prednisolone	C0010592	C0032950
1068.25	248.054	Spasm	Sciatica	C0037763	C0036396
1006	476.653	Anovulation	Mittelschmerz	C0003128	C0152149
318.25	145.562	Ischemias	Aloe Vera	C0022116	C0995182
702.5	347.763	Bronchitis	Singulair	C0006277	C0298130
1329.75	140.148	Lipitor	Lovastatin	C0286651	C0024027
1265.75	173.015	Pneumoniae	Weakness	C0032285	C1883552
325.75	95.7231	Spasm	Lasix	C0037763	C0016860
657.25	444.941	Torticollis	Erythromycin	C0040485	C0014806
1258.25	154.228	Dermatitis	Allergy.	C0011603	C0020517
752.5	238.708	Silvadene	Ketamine	C0947651	C0022614
1399.5	40.4681	Arteriosclerosis	Ischemias	C0003850	C0022116
635.5	378.797	Hemochromatosis	Polyuria	C0018995	C0032617
787.25	376.531	Metatarsalgia	Toothache	C0025587	C0040460
1163.75	251.875	Dehydration	Starvation	C0011175	C0038187
362.75	93.3073	Colitis	Epilepsy	C0009319	C0014544
1459.5	74.9511	Diabetes	Polydipsia	C0011847	C0085602
1363.25	43.3926	Ketonuria	Starvation	C0162275	C0038187
736.5	134.364	Coreg	Atacand	C0054836	C0717550
1347	91.6042	Banana Bag	Vitamin B1	C0301532	C0039840
1224.75	292.986	Hypothyroidism	Weakness	C0020676	C1883552
1218	299.258	Thalassemia	Hemoglobinopathy	C0039730	C0019045
812.25	322.624	Mycoses	Meningitis	C0026946	C0025289
1382.75	142.315	Pallor	Iron	C0030232	C0060277
943	449.815	Maculopapule	Macule	C0332566	C0332573
1308.25	44.6421	Heartburn	Motrin	C0018834	C0020740
399.75	229.501	Aloe Vera	Vicodin	C0995182	C0020264
1119.75	429.241	Codeine	Robitussin	C0009214	C0011816
586.5	549.626	Acetylcysteine	Adenosine	C0001047	C0001443
997.75	409.628	Cromolyn	Prednisolone	C0086073	C0032950
1337.75	135.298	Ceftazidime	Ceftiaxone	C0007559	C0007561
1462.75	55.6619	Pain	Morphine	C0030193	C0026549
737	456.714	Narcan	Duragesic	C0027358	C0015846
1230.25	305.387	Agranulocytosis	Myelosuppression	C0001824	C0854467
593.5	484.906	Dysuria	Hemoptysis	C0013428	C0019079
656.25	294.215	Vasculitis	Hemiplegia	C0042384	C0018991
475	287.226	Sleeplessness	Dextran	C0917801	C0086140
1307.75	295.27	Colchicine	Probenecid	C0009262	C0033209
1187	185.996	Cirrhosis	Anemia	C1623038	C0002871
439.5	250.408	Starvation	Mittelschmerz	C0038187	C0152149
716.25	146.577	Cleocin	Rogaine	C0008947	C0026196
1378.75	38.6124	Hepatitis	Tylenol	C0019158	C0000970
239	103.167	Hernias	Earache	C0019270	C0013456
452.5	269.333	Arthralgia	Atacand	C0003862	C0717550
578.5	463.573	Goiter	Scleroderma	C0018021	C0011644
1387.25	99.6841	Ataxia	Ethanol	C0004134	C0001962
1270.25	244.597	zoonosis	Babesiosis	C0043528	C0004576
827.75	573.06	Pertussis	Leprosy	C0043167	C0023343
1350.25	173.431	Rhonchi	Rales	C0035508	C0034642
622.75	274.037	Angina	Primatine	C0002962	C0014563
1357.75	106.9	Atherosclerosis	Angina	C0004153	C0002962
1294.5	105.605	Hepatitis	Hematemesis	C0019158	C0018926
1189.25	480.009	Narcan	Morphine	C0027358	C0026549
726.75	105.266	Menouria	Menophania	C0232955	C0232962
947.25	509.168	Diarrhea	Colchicine	C0011991	C0009262
1049.75	427.922	Myositis	Myopathy	C0027121	C0026848
582	285.175	Bronchitis	Loperamide	C0006277	C0023992
1061	508.929	Dysuria	Cipro	C0013428	C0008809
1110.75	359.966	Levaquin	Avelox	C0282386	C0536495
1394.75	103.841	Diabetes	Ketonuria	C0011847	C0162275
1427.75	99.5569	Dehydration	Gastroenteritis	C0011175	C0017160
845.5	453.438	Hyperacusis	Bleomycin	C0034880	C0005740
717.5	359.36	Chloramphenicol	Ceftiaxone	C0008168	C0007561
1122.25	175.95	Cefaclor	Cefoxitin	C0007537	C0007557
688	392.184	Erythromycin	Lidocaine	C0014806	C0023660
1107.75	113.913	Catatonia	Lethargy	C0007398	C0023380
279.5	76.4613	Allergy.	Heartburn	C0020517	C0018834
1399.75	28.3005	Polydipsia	Polyuria	C0085602	C0032617
1142.75	489.316	Cirrhosis	Lipitor	C1623038	C0286651
676.25	505.686	Stridor	Snoring	C0038450	C0037384
895.5	549.271	Atenolol	Lasix	C0004147	C0016860
815.5	287.121	Prostatism	Cipro	C0242453	C0008809
1319.25	106.953	Photophobia	Meningism	C0085636	C0025287
1299.25	179.175	Dehydration	Dysentery	C0011175	C0013369
1420.5	44.5309	Enalapril	Lisinopril	C0014025	C0065374
487	335.557	Reticulocytosis	Hematemesis	C0206160	C0018926
806	451.048	Uremias	Hypersomnolence	C0041948	C0751229
756	465.609	Myopathy	Trembling	C0026848	C0234369
582	285.009	Uremias	Lithobid	C0041948	C0023870
1243.5	200.094	Ketonuria	Insulin	C0162275	C0021641
867.5	387.113	Pyorrhea	Prostatism	C0553735	C0242453
932	440.49	Blastomycoses	Seizures	C0005716	C0036572
807.5	202.768	Candidiasis	Prostatorrhea	C0006840	C0392071
1344.75	200.059	Heparin	Protamine Sulfate	C0019134	C0033603
1048.25	251.178	Cardiomyopathy	Rales	C0878544	C0034642
958.5	352.935	Mycosis	Pain	C0026946	C0030193
319.25	107.27	Proteinuria	Rogaine	C0033687	C0026196
1364	86.9713	Angina	Dyspnea	C0002962	C0013404
698.5	365.244	Bacteremia	Amauroses	C0004610	C0376288
1425.5	61.4573	Dyslipidemia	Lipitor	C0242339	C0286651
517	191.126	Uremias	Emaciation	C0041948	C0013911
326.25	108.294	Osteoporosis	Cardiomyopathy	C0029456	C0878544
1368.75	179.485	Hyperemesis	Nausea	C0235250	C0027497
764.5	441.607	Parasitemia	Cardialgia	C0242723	C0858529
1126.75	564.561	Neuropathy	Insulin	C0442874	C0021641
1151.75	617.278	Heartburn	Waterbrash	C0018834	C0043066
299.5	115.812	Seasickness	Clubbing	C0036494	C0149651
1550.5	105.923	Iron	Iron	C0060277	C0060277
345	273.311	Cholelithiasis	Bronchitis	C0008350	C0006277
564.25	320.326	Keflex	Xenical	C0007716	C0076275
1214	314.852	Brucellosis	zoonosis	C0006309	C0043528
1165.5	612.442	Albuterol	Singulair	C0001927	C0298130
1028.75	400.76	Bacitracin	Vancocin	C0004899	C0042313
1152	514.239	Hyperinsulinism	Diabetes	C0020459	C0011847
492.75	265.055	Haldol	Bacitracin	C0018546	C0004899
1182.25	247.816	Atenolol	Toprol-XR	C0004147	C0025859
1427.75	93.7563	Starvation	Anorexia	C0038187	C0003123
553.5	526.536	Angina	Diarrhea	C0002962	C0011991
857.5	202.462	Sodium Bicarb	Nolvadex	C0005367	C0039286
1093.5	223.394	Lasix	Mannitol	C0016860	C0024730
856.25	516.906	Uremias	Pyorrhea	C0041948	C0553735
779.75	475.129	Incontinence	Lasix	C0021167	C0016860
749	89.5805	Plavix	Foradil	C0070166	C0060657
1380.25	177.15	Thromboembolism	Heparin	C0040038	C0019134
411.25	249.628	Exophthalmos	Prostatism	C0015300	C0242453
300	126.631	Uremias	Aspirin	C0041948	C0004057
746	281.334	Sinemet	Gifulvin	C0006982	C0018242
829.5	563.888	Allergy.	Bacitracin	C0020517	C0004899
379.75	241.837	Hernia	Goiter	C0019270	C0018021
1028.75	296.398	Dehydration	Syncope	C0011175	C0039070
305.75	175.299	Pyorrhea	Snoring	C0553735	C0037384
329.5	93.2398	Reticulocytosis	Coumadin	C0206160	C0043031
527.25	584.454	Fish-mouthing	Polyuria	C0231851	C0032617
1340	154.542	Arthritis	Rheumatism	C0003864	C0035435
446.5	283.112	Sciatica	Fosamax	C0036396	C0102118
1072.5	466.048	Deafness	Otitis	C0011053	C0029877
1452	107.719	Infertility	Anovulation	C0021359	C0003128
916	278.023	Bronchitis	Serevent	C0006277	C0073992
1272.5	265.883	Mycosis	Histoplasmosis	C0026946	C0019655
787.25	10.9962	Vivarin	Theophyllin	C0006644	C0039771
681.5	294.402	Sacrocoxalgia	Waterbrash	C0175848	C0043066
864.5	90.4452	Xenical	Glucophage	C0076275	C0025598
1043	544.887	Cataracts	Diabetes	C0086543	C0011847
1070.25	541.416	Overnutrition	Malnutrition	C1257763	C0162429
1386.75	31.6478	Convulsion	Epilepsy	C0009951	C0014544
420	268.951	Cyanosis	Folic Acid	C0010520	C0016410
411.5	294.352	Infertility	Blepharospasm	C0021359	C0005747
1471.75	59.1347	Neuropathy	Diabetes	C0442874	C0011847
666.75	542.113	Erythromycin	Allopurinol	C0014806	C0002144
1511	121.702	Heartburn	Protonix	C0018834	C0081876
1389.75	208.327	Pallor	Weakness	C0030232	C1883552
732.75	592.524	Hyperextension	Lopid	C0231451	C0017245
1473	70.0571	Hypothyroidism	Synthroid	C0020676	C0040165
1044.25	479.275	Grimaces	Hemiballismus	C0239779	C0221169
597.5	391.437	Dextran	amphetamine	C0086140	C0002658
1157	379.653	Dysentery	Dizziness	C0013369	C0012833
1261.75	212.992	Exophthalmos	Synthroid	C0015300	C0040165
1399.5	169.811	Infertility	Anovulation	C0021359	C0003128
1398.25	123.065	Dizziness	Vertigo	C0012833	C0042571
1301.25	91.3359	Dyslipidemia	Angina	C0242339	C0002962
718.25	356.597	Giardiasis	Avitaminoses	C0017536	C0376286
1424	145.591	Goiter	Hypothyroidism	C0018021	C0020676
1253.25	292.839	Paresis	Paraparesis	C0030552	C0221166
392.5	279.77	Seizures	Aloe Vera	C0036572	C0995182
1350.5	217.493	Zoloft	Prozac	C0074393	C0016365
276.5	84.2318	Peritonitis	Ataxia	C0031154	C0004134
850.25	418.293	Actonel	Fosamax	C0246719	C0102118
670	242.744	Arthralgia	Chyluria	C0003862	C0159075
511.5	477.504	Clubbing	Constipation	C0149651	C0009806
1329.75	176.052	Plavix	Lipitor	C0070166	C0286651
752.25	82.0544	Hematocolpometra	Pallor	C0018933	C0030232
727.25	189.823	Primatine	Levophed	C0014563	C0028351
1023.5	530.503	Constipation	Diarrhea	C0009806	C0011991
722	244.037	Leukopenia	Pneumonia	C0023530	C0032285
1256	140.464	Angina	Toprol-XR	C0002962	C0025859
249	95.9826	Cataracts	Narcan	C0086543	C0027358
514.25	300.492	Beconase	Cardizem	C0004905	C0012373
1115	176.358	Agitation	Morphine	C0085631	C0026549
1208.5	123.273	Anosmia	Aphonia	C0003126	C0003564
943.5	387.724	Drooling	Sinemet	C0013132	C0006982
1291.5	174.2	Syncope	Weakness	C0039070	C1883552
1298.25	81.9324	Regurgitation	Heartburn	C2004489	C0018834
899.5	292.625	Activase	Streptase	C0032143	C0038418
720.5	183.155	Atacand	Avapro	C0717550	C0288171
343.5	313.973	Acne	Ataxia	C0702166	C0004134
753.5	575.192	Catatonia	Narcan	C0007398	C0027358
1277	228.208	Arthralgia	Tylenol	C0003862	C0000970
261	155.22	Blepharospasm	Bedwetting	C0005747	C0270327
1168.5	351.103	Photopsia	Headache	C0085635	C0018681
1483.25	121.473	Meningitis	Headache	C0025289	C0018681
1069.25	278.731	Glyburide	Avandia	C0017628	C0289313
1179	182.893	Atherosclerosis	Cardialgia	C0004153	C0858529
431.25	351.048	Anosmia	Catch	C0003126	C0231617
1456.5	92.3778	HYPEREMESIS	Zofran	C0235250	C0061851
1111.5	506.852	Earache	Dysacusis	C0013456	C1510450
1475.5	65.8002	HYPEREMESIS	Vomiting	C0235250	C0027498
717.75	450.888	Thrombophilias	Hemoptysis	C0398623	C0019079
560	215.646	Heartburn	Eructation	C0018834	C0014724
978.75	411.284	Obesity	Xenical	C0028754	C0076275
601.25	262.49	Glucotrol	Motrin	C0017642	C0020740
416	304.161	Atherosclerosis	Influenzae	C0004153	C0021400
505	348.669	Scapulalgia	Halitosis	C0231655	C0018520
1370.5	144.982	Hepatomegaly	Hepatosplenomegaly	C0019209	C0019214
1252.25	152.227	Hypersomnolence	Snoring	C0751229	C0037384
1044.75	339.781	Prostatorrhea	Cipro	C0392071	C0008809
873	481.245	Flatulence	Halitosis	C0016204	C0018520
565.75	277.251	Urolithiasis	Amyloidosis	C0451641	C0002726
604.75	214.279	Zovirax	Paxil	C0001367	C0070122
673.75	358.827	Flushing	Iron	C0016382	C0060277
448.5	239.119	Mittelschmerz	Aphonia	C0152149	C0003564
857.25	481.625	Hemochromatosis	Arthritis	C0018995	C0003864
529.75	316.238	Clubbing	Vitamin K	C0149651	C0042878
292.25	135.603	Mittelschmerz	Toothache	C0152149	C0040460
1249	295.46	Thirsty	Hunger	C0232471	C0020175
1054.25	238.015	Sciatica	Motrin	C0036396	C0020740
1066.5	301.671	Bronchitis	Pneumonia	C0006277	C0032285
774.75	446.023	Candidiasis	Medrol	C0006840	C0025815
1073.25	156.304	Digoxin	Cardizem	C0012265	C0012373
1034	251.38	Xanax	Ativan	C0002333	C0024002
919.5	441.771	Dyspnea	Medrol	C0013404	C0025815
1033.75	401.292	Hypothyroidism	comatose	C0020676	C0009421
1099.5	381.826	Diabetes	Prednisolone	C0011847	C0032950
519.25	433.98	Thromboembolism	Dermatitis	C0040038	C0011603
333	200.694	Pancreatitis	Flatulence	C0030305	C0016204
761	498.137	Epilepsy	Carbatrol	C0014544	C0006949
246.25	164.496	Clubbing	Garlic	C0149651	C0885057
379	189.108	Rheumatism	Sleeplessness	C0035435	C0917801
720.5	342.101	Rheumatism	Prednisolone	C0035435	C0032950
1279.25	154.487	Diabetes	Hyperglycemia	C0011847	C0020456
664.5	139.906	Hemicrania	Nitroglycerine	C0877781	C0017887
1148.5	194.512	Thromboembolism	Fibrillation	C0040038	C0232197
987.75	445.756	Hemoptysis	Coumadin	C0019079	C0043031
771	511.861	Osteoporosis	Actonel	C0029456	C0246719
494.75	212.304	Angina	Activase	C0002962	C0032143
1231.25	240.741	Dizziness	Fatigue	C0012833	C0015672
543.25	463.691	Ataxia	Constipation	C0004134	C0009806
1185.75	366.863	Mycosis	Coccidioses	C0026946	C0009187
823.75	477.15	Sciatica	Underexertion	C0036396	C0231236
884.5	431.234	Catapres	Toprol-XR	C0009014	C0025859
753.75	140.027	Lisinopril	Altace	C0065374	C0072973
879.75	359.603	Appendicitis	Cefazolin	C0003615	C0007546
1281.75	83.2601	Ceftiaxone	Cefoxitin	C0007561	C0007557
544.5	198.388	Hemicrania	Tylenol	C0877781	C0000970
1322	165.684	Plavix	Coumadin	C0070166	C0043031
1409.75	88.1982	Gastroenteritis	Dysentery	C0017160	C0013369
747.75	470.556	Epilepsy	Hepatomegaly	C0014544	C0019209
957.25	538.903	Hypoproteinemia	Hunger	C0020639	C0020175
843.5	288.775	Dyspnea	Serevent	C0013404	C0073992
652	171.787	Prilosec	Glucophage	C0028978	C0025598
773	315.105	Pneumonia	Meningitis	C0032285	C0025289
1180.25	431.803	Medrol	Prednisolone	C0025815	C0032950
971.25	425.263	Ischemias	Lipitor	C0022116	C0286651
774.75	374.332	Metatarsalgia	Catapres	C0025587	C0009014
732.25	348.718	Scapulalgia	Nitroglycerine	C0231655	C0017887
1302.75	193.376	Mycosis	Blastomycoses	C0026946	C0005716
1479.25	93.671	Nausea	Zofran	C0027497	C0061851
726.25	430.796	Weakness	Zocor	C1883552	C0074554
1303	231.406	Carboplatin	Cisplatin	C0079083	C0008838
1225.75	264.65	Neuropathy	Syphilis	C0442874	C0039128
1310	184.617	Syphilis	Penicillin	C0039128	C0220892
1064.25	494.803	Isosorbide	Toprol-XR	C0022251	C0025859
1109.5	394.537	Doxycyline	Penicillin	C0013090	C0220892
482	229.229	Uremias	Motrin	C0041948	C0020740
839	457.258	Rales	Cyanosis	C0034642	C0010520
489.5	400.167	Hyperextension	Hunger	C0231451	C0020175
448.25	229.725	Mittelschmerz	Actonel	C0152149	C0246719
345.5	129.323	Pancreatitis	Cataract	C0030305	C0086543
318.25	110.261	Pancreatitis	Maculopapule	C0030305	C0332566
360.25	112.159	Waterbrash	Anoxemia	C0043066	C0003129
1325.5	119.912	Thromboembolism	Dyspnea	C0040038	C0013404
1350	182.872	Hepatitis	Hepatomegaly	C0019158	C0019209
846.75	407.136	Hyperacusis	Aphonia	C0034880	C0003564
509.25	200.806	Thrombocytopenia	Heartburn	C0040034	C0018834
1263	184.208	Appendicitis	Peritonitis	C0003615	C0031154
1058.5	378.24	Opisthotonus	Seizures	C0151818	C0036572
522	194.999	Dobutamine	Oxycontin	C0012963	C0030049
742	431.275	Metatarsalgia	Colchicine	C0025587	C0009262
528	195.954	Plendil	Norvasc	C0015772	C0051696
1174.5	301.624	Bandemia	Granulocytosis	C0741439	C1282609
1121	100.608	Levophed	Propofol	C0028351	C0033487
650.75	351.569	Chills	Snoring	C0085593	C0037384
531	263.607	Camelpox	Echinacea	C0276185	C0752270
654.5	225.751	Overnutrition	Sandimmune	C1257763	C0010592
1036.5	337.541	Leukopenia	Bleomycin	C0023530	C0005740
1071.25	227.769	Synthroid	Armor Thyroid	C0040165	C0279175
546.25	145.518	Atherosclerosis	Urethrorrhea	C0004153	C0152447
929.75	463.778	Fibrillation	Synthroid	C0232197	C0040165
603.75	201.703	Pyorrhea	Zovirax	C0553735	C0001367
706.5	188.345	Albenza	Vermox	C0001911	C0025023
765.75	476.706	Thrombophilias	Coumadin	C0398623	C0043031
455	241.53	Atherosclerosis	Toothache	C0004153	C0040460
917	482.104	Clonus	Spasm	C0009024	C0037763
884.75	379.057	Pyorrhea	Nephritis	C0553735	C0027697
1064.5	521.787	Dyspnea	Narcan	C0013404	C0027358
864.75	440.821	Parasitemia	Medrol	C0242723	C0025815
297.5	66.7957	Brucellosis	Narcan	C0006309	C0027358
903.75	329.629	Dysuria	Urethrorrhea	C0013428	C0152447
1199.25	247.532	Thalassemia	Iron	C0039730	C0060277
869.5	596.672	Tuberculosis	Pallor	C0041296	C0030232
972.75	504.587	Nitroglycerine	Toprol-XR	C0017887	C0025859
416.25	355.01	Allergy.	Meningism	C0020517	C0025287
564	264.52	Hyperoxia	Xenical	C0242706	C0076275
508	414.498	Constipation	Cardizem	C0009806	C0012373
1161.25	269.323	Candidiasis	Mycosis	C0006840	C0026946
1119.75	451.656	Zocor	Fish Oil	C0074554	C0016157
1099.5	507.294	comatose	Anoxemia	C0009421	C0003129
1128.25	163.702	Angina	Cardialgia	C0002962	C0858529
438.75	314.167	Deafness	Blepharospasm	C0011053	C0005747
438.75	253.18	Vasculitis	Convulsion	C0042384	C0009951
342.25	149.241	Syncope	Xanax	C0039070	C0002333
404.75	297.548	Gonorrhea	Xenical	C0018081	C0076275
446	255.086	Hyperoxia	Xenical	C0242706	C0076275
1303.75	175.397	Schistosomiasis	Parasitemia	C0036323	C0242723
1436	50.8789	Lipitor	Zocor	C0286651	C0074554
221	112.934	Snoring	Welts	C0037384	C0221232
444.75	279.265	Anoxemia	Ataxia	C0003129	C0004134
330.25	376.729	comatose	Cataracts	C0009421	C0086543
652.25	202.699	Wellbutrin	Endep	C0085208	C0002600
391	274.303	Anosmia	Constipation	C0003126	C0009806
1002.25	440.437	Headache	Flushing	C0018681	C0016382
685.25	407.588	Bandemia	Nausea	C0741439	C0027497
296.25	126.212	Bleomycin	Antabuse	C0005740	C0012772
770.75	560.676	Avitaminoses	Starvation	C0376286	C0038187
550	340.859	Mycosis	Medrol	C0026946	C0025815
1188.75	237.391	Polyarthritides	Arthralgia	C0162323	C0003862
1287.25	193.98	Cardiomyopathy	Angina	C0878544	C0002962
1092.75	358.351	Cirrhosis	Zocor	C1623038	C0074554
1429.5	125.97	Hunger	Starvation	C0020175	C0038187
1197.25	241.777	Hypothyroidism	comatose	C0020676	C0009421
1059	376.198	Hyperoxia	Anoxemia	C0242706	C0003129
1363	78.6257	Ischemias	Isosorbide	C0022116	C0022251
460.75	401.905	Anovulation	Torticollis	C0003128	C0040485
1338.5	160.272	Tuberculosis	Hemoptysis	C0041296	C0019079
1368.25	113.203	Fibrillation	Angina	C0232197	C0002962
1309.5	146.124	Hypothyroidism	Tiredness	C0020676	C0557875
1364	199.526	Syphilis	Dementias	C0039128	C0497327
465	338.873	Drooling	Chills	C0013132	C0085593
482.75	465.778	Arthritis	Underexertion	C0003864	C0231236
1439.75	155.483	Diabetes	Polyuria	C0011847	C0032617
1269.75	256.622	Hemoptysis	Hematemesis	C0019079	C0018926
987.5	514.905	Pallor	Albumin	C0030232	C0001924
1432.5	113.966	Syphilis	Gonorrhea	C0039128	C0018081
460.75	222.391	Cataracts	Scapulalgia	C0086543	C0231655
469.25	392.965	Epilepsy	Ativan	C0014544	C0024002
252.5	92.5797	Camelpox	Snoring	C0276185	C0037384
680.5	457.35	Adenitis	Stridor	C0001416	C0038450
1395.75	170.377	Heartburn	Pepcid	C0018834	C0015620
1064	352.428	Pyorrhea	Dysuria	C0553735	C0013428
1027	468.489	Clubbing	Spiriva	C0149651	C0213771
262.75	123.786	Asthma	Urolithiasis	C0004096	C0451641
1353	75.6219	Thromboembolism	Coumadin	C0040038	C0043031
293	69.6372	Fibrillation	Halitosis	C0232197	C0018520
1061	556.912	Glomerulosclerosis	Proteinuria	C0178664	C0033687
1349.75	155.624	Nocturia	Diabetes	C0028734	C0011847
658.5	227.169	Seizures	Calamine	C0036572	C0357929
833.75	274.471	Scapulalgia	Metatarsalgia	C0231655	C0025587
1406.5	130.817	Allopurinol	Colchicine	C0002144	C0009262
899.25	492.898	Hemochromatosis	Arthralgia	C0018995	C0003862
1274.75	298.332	Amantadine	Tamiflu	C0002403	C0874161
1295.5	75.5623	Meningitis	Ceftiaxone	C0025289	C0007561
1078.75	435.432	Pneumonia	Cyanosis	C0032285	C0010520
1226.75	209.519	Thromboembolism	Syncope	C0040038	C0039070
311	79.5278	Cluttering	Nitroglycerine	C0009090	C0017887
1224.5	301.415	Tremor	Sinemet	C0040822	C0023570
515.25	226.835	Epilepsy	Anosmia	C0014544	C0003126
612	368.199	Lymphadenitis	Camelpox	C0024205	C0276185
943.75	362.858	Agitation	Synthroid	C0085631	C0040165
535.25	566.727	Anovulation	Emaciation	C0003128	C0013911
516.25	329.108	Erythema	Dilantin	C0041834	C0031507
570.25	459.7	Dehydration	Candidiases	C0011175	C0006840
409.5	288.916	Rales	Hyperacusis	C0034642	C0034880
409.75	291.748	Cortisone	Adenosine	C0010137	C0001443
1423.75	89.7306	Headache	Tylenol	C0018681	C0000970
1254	208.745	Arthritis	Metatarsalgia	C0003864	C0025587
528	560.151	Erythema	Tremor	C0041834	C0040822
1439.75	106.781	Obesity	Snoring	C0028754	C0037384
1414.75	132.962	Dyspnea	Cyanosis	C0013404	C0010520
252.25	121.121	Allergy.	Torticollis	C0020517	C0040485
974.5	388.726	Uremias	Nausea	C0041948	C0027497
1023	413.456	Prostatism	Prostatorrhea	C0242453	C0392071
525.75	187.928	Posseting	Regurgitation	C0344370	C2004489
785	470.005	Gastroenteritis	Seizures	C0017160	C0036572
1313.5	169.11	comatose	Hyperglycemia	C0009421	C0020456
1341.25	174.864	Weakness	Emaciation	C1883552	C0013911
1315.75	184.48	Thirsty	Hunger	C0232471	C0020175
1375.5	161.043	Anemia	Iron	C0002871	C0060277
1139	485.097	Angina	Heartburn	C0002962	C0018834
1146.75	520.77	Dyspnea	Spiriva	C0013404	C0213771
615.75	232.585	Dyslipidemia	Activase	C0242339	C0032143
444	285.742	Hyperinsulinism	Snoring	C0020459	C0037384
640.25	336.646	Leukopenia	Penicillin	C0023530	C0220892
1225.5	198.703	Meningitis	Meningism	C0025289	C0025287
799	198.304	Weakness	Glucagen	C1883552	C0017687
662.5	260.468	Constipation	Calan	C0009806	C0042523
1191.5	204.033	Fibrillation	Atenolol	C0232197	C0004147
1354.25	112.411	Dyslipidemia	Hyperlipidemia	C0242339	C0020473
1309	127.781	Wheezing	Stridor	C0043144	C0038450
1179	349.137	Waterbrash	Regurgitation	C0043066	C2004489
1248	289.062	Pallor	Blanching	C0030232	C0948786
798	537.471	Hemoptysis	Protamine Sulfate	C0019079	C0033603
1379.5	74.0878	Rales	Lasix	C0034642	C0016860
926.5	420.146	Anemia	Coumadin	C0002871	C0043031
641.75	217.16	Formication	Paresthesia	C0016579	C0030554
1017.5	128.987	Actonel	Insulin	C0246719	C0021641
1575	112.012	Sinemet	Sinemet	C0023570	C0006982
1286.25	255.681	Dermatitis	Aloe Vera	C0011603	C0995182
831.25	353.301	Coccidioses	Medrol	C0009187	C0025815
588	368.402	Blepharospasm	Mittelschmerz	C0005747	C0152149
1363.5	142.764	Tiredness	Hypersomnolence	C0557875	C0751229
1433.25	202.001	Polyuria	Ketonuria	C0032617	C0162275
268	77.1665	Toothache	Ataxia	C0040460	C0004134
241.5	45.037	Mannitol	Tylenol	C0024730	C0000970
848	491.739	Otitis	Meningism	C0029877	C0025287
752	272.405	Clonus	Wellbutrin	C0009024	C0085208
488.5	255.691	Ataxia	Ketamine	C0004134	C0022614
358.25	170.496	Penicillin	Motrin	C0220892	C0020740
1276.5	307.23	Fish Oil	Zocor	C0016157	C0074554
679.5	487.627	Nocturia	Ethanol	C0028734	C0001962
555.75	256.223	Mycosis	Prostatism	C0026946	C0242453
215.5	31.289	Dementia	Aloe Vera	C0497327	C0995182
257	65.2687	Dysentery	Esmolol	C0013369	C0116569
637	399.455	Plague	Vivarin	C0032064	C0006644
555.25	334.901	Rabies	Silvadene	C0034494	C0947651
1315.5	319.756	Banana Bag	Alcohol	C0301532	C0001975
1354	173.866	Influenza	Pneumoniae	C0021400	C0032285
585	406.931	Rabies	Head-Face-Neck-Syndrome	C0034494	C0234990
226.75	72.0341	Giardiasis	Mannerism	C0017536	C0233576
321.75	125.176	Psoriasis	Atherosclerosis	C0033860	C0004153
500	262.581	Propranolol	Bactroban	C0033497	C0085259
518.75	370.531	Toothache	Hytrin	C0040460	C0076107
1255.25	94.4118	Dermatomyositis	Myopathy	C0011633	C0026848
788.25	323.321	Starvation	Cisplatin	C0038187	C0008838
1332	220.64	Anovulation	Amenorrhoea	C0003128	C0002453
460.75	233.296	Camelpox	Waterbrash	C0276185	C0043066
1359.5	123.781	Agranulocytosis	Anemia	C0001824	C0002871
1377.5	133.979	Torticollis	Spasm	C0040485	C0037763
603.75	263.887	Tiredness	Calan	C0557875	C0042523
593.25	276.118	Calamine	Bleomycin	C0357929	C0005740
638.75	213.248	Hemochromatosis	Vermox	C0018995	C0025023
619.75	382.097	Anovulation	Sinemet	C0003128	C0006982
474.25	375.636	Hyperextension	Bacitracin	C0231451	C0004899
1104	201.241	Albuterol	Serevent	C0001927	C0073992
1127.25	157.01	Arthritis	Amyloidoses	C0003864	C0002726
710.25	169.549	Cyanosis	Primatine	C0010520	C0014563
1351	72.3372	Pepcid	Zantac	C0015620	C0034665
829.5	297.734	Calan	Echinacea	C0042523	C0752270
477.5	360.945	Epilepsy	Ischemia	C0014544	C0022116
1463	157.398	Carsickness	Nausea	C0007297	C0027497
1135	383.699	zoonosis	Plague	C0043528	C0032064
989.5	385.783	Meningism	Zovirax	C0025287	C0001367
1005.25	525.215	Abortions.spontaneous	Listeriosis	C0000786	C0023860
818.5	311.31	Epilepsy	Actonel	C0014544	C0246719

## Sheet: sim
cg	con	Concept.1	Concept.2	LCH	INTRINSIC_LCH	INTRINSIC_LIN	PATH	INTRINSIC_PATH	WUPALMER	lcs.s.	corpus.lcs	intrinsic.lcs	paths	PAGERANK_ppr	PAGERANK_ppr_hier
sct-umls	UMNSRS_similarity	C0017601	C0232197	0.482823	0.320263	0.346699	0.111111	0.045015	0.6	C1285159		C1285159	C1285159=C0017601->C0015397->C1269791->C0042790->*C1285159*<-C0232197<-C0264886<-C0018799<-C0025061	0.159594	0.000109
sct-umls	UMNSRS_similarity	C0006949	C0031507	0.673698	0.511	0.755027	0.25	0.107456	0.857143	C0003286		C0003286	C0003286=C0006949->*C0003286*<-C0031507<-C0020208	0.055435	0.02686
sct-umls	UMNSRS_similarity	C0878544	C0000970	0.43559	0.26941	0.069156	0.090909	0.035695	0.285714	C2720507		C2720507	C2720507=C0878544->C0018799->C0577785->C1320355->C1290906->C0037088->*C2720507*<-C0000970<-C0280004<-C0003419<-C0013227	0.029729	0
sct-umls	UMNSRS_similarity	C0019340	C0020550	0	0.380061	0	0	0	0					0	0
sct-umls	UMNSRS_similarity	C0036494	C0027497	0.741411	0.804409	0.957358	0.333333	0.40974	0.875	C0027497		C0027497	C0027497=C0036494->C0026603->*C0027497	0.228239	0.390278
sct-umls	UMNSRS_similarity	C0009186	C0019655	0.621175	0.507654	0.735758	0.2	0.105828	0.75	C0026946		C0026946	C0026946=C0009186->C0276697->*C0026946*<-C0019655<-C0276698	0.203569	0.035938
sct-umls	UMNSRS_similarity	C0002962	C0070166	0.482823	0.232101	0.058652	0.111111	0.030109	0.333333	C2720507		C2720507	C2720507=C0002962->C1300028->C0012634->C0037088->*C2720507*<-C0070166<-C0085826<-C0018938<-C0013227	0.041431	0
sct-umls	UMNSRS_similarity	C0061851	C0022046	0.673698	0.336374	0.422984	0.25	0.048447	0.823529	C1320237		C1320237	C1320237=C0061851->C0360055->*C1320237*<-C0022046	0.017051	0.031438
sct-umls	UMNSRS_similarity	C0036572	C0021641	0.510546	0.268194	0.068786	0.125	0.035497	0.363636	C2720507		C2720507	C2720507=C0036572->C0730595->C1290906->C0037088->*C2720507*<-C0021641<-C0935929<-C0013227	0.072888	0
sct-umls	UMNSRS_similarity	C0036690	C0013404	0.458023	0.315544	0.28504	0.1	0.044056	0.470588	C1290906		C1290906	C1290906=C0036690->C0243026->C2316160->C2317548->C2316161->*C1290906*<-C0013404<-C1287669<-C0577969<-C0425442	0.17271	0.00022
sct-umls	UMNSRS_similarity	C0028738	C0021167	0.458023	0.293529	0.205675	0.1	0.039846	0.4	C0037088		C0037088	C0037088=C0028738->C0028850->C0042790->C0456753->C1290906->*C0037088*<-C0021167<-C0231360<-C0424449<-C0427350	0.191272	5.2e-05
sct-umls	UMNSRS_similarity	C0036494	C0001962	0.510546	0.237597	0.060096	0.125	0.030873	0.363636	C2720507		C2720507	C2720507=C0036494->C0026603->C1633746->C0037088->*C2720507*<-C0001962<-C1690586<-C0013227	0.068242	1e-06
sct-umls	UMNSRS_similarity	C0013456	C0034880	0.621175	0.435617	0.652904	0.2	0.076188	0.8	C0423477		C0423477	C0423477=C0013456->C0578044->*C0423477*<-C0034880<-C0013447	0.217314	0.005777
sct-umls	UMNSRS_similarity	C0032064	C0008402	0.362586	0.230028	0.058116	0.066667	0.029825	0.222222	C2720507		C2720507	C2720507=C0032064->C0043407->C0014347->C1319381->C0085423->C0004623->C0009450->C0012634->C0037088->*C2720507*<-C0008402<-C0032604<-C1689977<-C0520510<-C0439861	0.091272	0
sct-umls	UMNSRS_similarity	C0001367	C0209227	0.741411	0.786883	0.952428	0.333333	0.378257	0.916667	C1319305|C0003451		C1319305	C1319305=C0001367->*C1319305*<-C0209227|C0003451=C0001367->*C0003451*<-C0209227	0.081167	0.151537
sct-umls	UMNSRS_similarity	C0027497	C0027498	0.836849	0.849364	0.970356	0.5	0.503003	0.933333	C0027497		C0027497	C0027497=C0027497*<-C0027498	0.293684	0.402535
sct-umls	UMNSRS_similarity	C0162275	C0159075	0.673698	0.452404	0.683228	0.25	0.082251	0.769231	C0426391		C0426391	C0426391=C0162275->*C0426391*<-C0159075<-C0235639	0.136137	0.067994
sct-umls	UMNSRS_similarity	C0009951	C0001962	0	0.381694	0	0	0	0					0.026966	0
sct-umls	UMNSRS_similarity	C0242723	C0024530	0	0.370556	0	0	0	0					0	0
sct-umls	UMNSRS_similarity	C0033687	C0011847	0	0.388654	0	0	0	0					0	0
sct-umls	UMNSRS_similarity	C0017160	C0086073	0.415109	0.239047	0.060482	0.083333	0.031078	0.266667	C2720507		C2720507	C2720507=C0017160->C0017152->C1285331->C1285332->C1290884->C0012634->C0037088->*C2720507*<-C0086073<-C0360195<-C0282555<-C0013227	0.041576	0
sct-umls	UMNSRS_similarity	C0020639	C0020175	0.482823	0.258534	0.179913	0.111111	0.033967	0.428571	C0037088		C0037088	C0037088=C0020639->C0025517->C0012634->*C0037088*<-C0020175<-C0566580<-C0559899<-C0574125<-C0427350	0.279684	9e-06
sct-umls	UMNSRS_similarity	C0213771	C0073992	0.673698	0.478389	0.716972	0.25	0.092602	0.869565	C0006280		C0006280	C0006280=C0213771->*C0006280*<-C0073992<-C1272573	0.0319	0.025601
sct-umls	UMNSRS_similarity	C0162275	C0016410	0.458023	0.231421	0.058475	0.1	0.030016	0.307692	C2720507		C2720507	C2720507=C0162275->C1290915->C2711906->C0037088->*C2720507*<-C0016410<-C0042849<-C0259754<-C0042890<-C0013227	0.017755	0
sct-umls	UMNSRS_similarity	C0021641	C0017687	0.741411	0.726926	0.926481	0.333333	0.287744	0.923077	C0030292		C0030292	C0030292=C0021641->*C0030292*<-C0017687	0.069143	0.066798
sct-umls	UMNSRS_similarity	C0086543	C0043144	0.458023	0.269746	0.187864	0.1	0.03575	0.4	C0037088		C0037088	C0037088=C0086543->C0154777->C1285162->C0012634->*C0037088*<-C0043144<-C1287665<-C0577960<-C1290911<-C1290907	0.11592	3.7e-05
sct-umls	UMNSRS_similarity	C0025605	C0040610	0.57826	0.446168	0.654615	0.166667	0.079944	0.761905	C0002771|C0013227		C0002771	C0002771=C0025605->C0360472->C0242402->*C0002771*<-C0040610<-C0242937|C0013227=C0025605->C1629845->*C0013227*<-C0040610<-C0242937<-C0002771	0.035504	0.027014
sct-umls	UMNSRS_similarity	C0011847	C0033860	0	0.38543	0	0	0	0					0	0
sct-umls	UMNSRS_similarity	C0948786	C0030232	0	0.359058	0	0	0	0					0	0
sct-umls	UMNSRS_similarity	C0232471	C0016860	0	0.365731	0	0	0	0					0	0
sct-umls	UMNSRS_similarity	C0031763	C0003564	0	0.366697	0	0	0	0					0	0
sct-umls	UMNSRS_similarity	C0032617	C0159075	0.621175	0.453564	0.684474	0.2	0.082687	0.714286	C0426391		C0426391	C0426391=C0032617->C0577197->*C0426391*<-C0159075<-C0235639	0.114332	0.010462
sct-umls	UMNSRS_similarity	C0033860	C0025287	0.458023	0.291269	0.262087	0.1	0.039438	0.470588	C1290906|C0037088		C1290906	C0037088=C0033860->C1960691->C1960690->C1719883->C0012634->*C0037088*<-C0025287<-C0576482<-C0422878<-C1290906|C1290906=C0033860->C1302732->C0475811->C0037274->C0455205->C1291044->*C1290906*<-C0025287<-C0576482<-C0422878	0.157699	0.000239
sct-umls	UMNSRS_similarity	C0042755	C0013132	0.43559	0.262764	0.18288	0.090909	0.034629	0.375	C0037088		C0037088	C0037088=C0042755->C1626920->C0427350->*C0037088*<-C0013132<-C0576989<-C0426533<-C1827135<-C0426480<-C0426573<-C1290906	0.257836	0.000519
sct-umls	UMNSRS_similarity	C0009421	C0019158	0.57826	0.336729	0.364755	0.166667	0.048526	0.705882	C1285159		C1285159	C1285159=C0009421->C0027765->*C1285159*<-C0019158<-C1298758<-C1285333	0.177289	0.001631
sct-umls	UMNSRS_similarity	C0917801	C0085631	0.43559	0.316564	0.348885	0.090909	0.044261	0.444444	C0427350		C0427350	C0427350=C0917801->C0700201->C0851578->C1291739->C0424449->*C0427350*<-C0085631<-C0474395<-C0474393<-C0004927<-C0574125	0.230065	2.8e-05
sct-umls	UMNSRS_similarity	C0442874	C0025598	0.396269	0.280916	0.072747	0.076923	0.037619	0.25	C2720507		C2720507	C2720507=C0442874->C0027765->C1285159->C1290853->C0012634->C0037088->*C2720507*<-C0025598<-C1627747<-C0359086<-C0020616<-C0935929<-C0013227	0.117847	0
sct-umls	UMNSRS_similarity	C0033860	C0003864	0.482823	0.331788	0.294798	0.111111	0.047445	0.5	C0012634		C0012634	C0012634=C0033860->C1960691->C1960690->C1719883->*C0012634*<-C0003864<-C1285331<-C1285332<-C1290884	0.140804	0.001417
sct-umls	UMNSRS_similarity	C0041296	C0149651	0.458023	0.24883	0.063155	0.1	0.032496	0.307692	C2720507		C2720507	C2720507=C0041296->C0456953->C0282354->C1285164->*C2720507*<-C0149651<-C1265981<-C0332447<-C1260954<-C1268086	0.128855	0.000398
sct-umls	UMNSRS_similarity	C0028754	C0011847	0	0.382893	0	0	0	0					0	0
sct-umls	UMNSRS_similarity	C0040038	C0019079	0.57826	0.335518	0.422426	0.166667	0.048259	0.705882	C0333010		C0333010	C0333010=C0040038->C1704212->*C0333010*<-C0019079<-C0235560<-C0019080	0.147147	0.00029
sct-umls	UMNSRS_similarity	C0032285	C0007561	0.378825	0.249764	0.063416	0.071429	0.032635	0.235294	C2720507		C2720507	C2720507=C0032285->C1285331->C1285332->C1290884->C0012634->C0037088->*C2720507*<-C0007561<-C0304320<-C2266959<-C0026458<-C0279516<-C0003204<-C0013227	0.112752	0
sct-umls	UMNSRS_similarity	C0114873	C0076107	0.741411	0.674699	0.900559	0.333333	0.226745	0.923077	C0304512		C0304512	C0304512=C0114873->*C0304512*<-C0076107	0.127974	0.230855
sct-umls	UMNSRS_similarity	C0086543	C0025598	0.415109	0.243443	0.06167	0.083333	0.031708	0.266667	C2720507		C2720507	C2720507=C0086543->C0154777->C1285162->C0012634->C0037088->*C2720507*<-C0025598<-C1627747<-C0359086<-C0020616<-C0935929<-C0013227	0.082388	0
sct-umls	UMNSRS_similarity	C1623038	C0301532	0	0.365664	0	0	0	0					0	0
sct-umls	UMNSRS_similarity	C0036572	C0006949	0.482823	0.263234	0.067299	0.111111	0.034703	0.333333	C2720507		C2720507	C2720507=C0036572->C0730595->C1290906->C0037088->*C2720507*<-C0006949<-C0003286<-C0007680<-C0013227	0.070734	0
sct-umls	UMNSRS_similarity	C0086543	C0021641	0.482823	0.245106	0.062124	0.111111	0.031949	0.333333	C2720507		C2720507	C2720507=C0086543->C0154777->C1285162->C0012634->C0037088->*C2720507*<-C0021641<-C0935929<-C0013227	0.059942	0
sct-umls	UMNSRS_similarity	C0002871	C0206160	0.482823	0.299664	0.21048	0.111111	0.040977	0.428571	C0037088		C0037088	C0037088=C0002871->C0221016->C1533163->C0012634->*C0037088*<-C0206160<-C0580380<-C1292123<-C2711906	0.026951	0.003923
sct-umls	UMNSRS_similarity	C0009951	C0006949	0	0.367467	0	0	0	0					0.03144	0
sct-umls	UMNSRS_similarity	C0029456	C0032950	0.415109	0.244813	0.062044	0.083333	0.031906	0.266667	C2720507		C2720507	C2720507=C0029456->C0005940->C0427191->C0426779->C1290906->C0037088->*C2720507*<-C0032950<-C0017710<-C0001617<-C0360511<-C0013227	0.044755	0
sct-umls	UMNSRS_similarity	C0036572	C0031507	0.458023	0.262597	0.067111	0.1	0.034603	0.307692	C2720507		C2720507	C2720507=C0036572->C0730595->C1290906->C0037088->*C2720507*<-C0031507<-C0020208<-C0003286<-C0007680<-C0013227	0.112837	0
sct-umls	UMNSRS_similarity	C0885057	C0016157	0.482823	0.311885	0.369688	0.111111	0.043327	0.636364	C0013227		C0013227	C0013227=C0885057->C1445146->C1445102->C0440016->*C0013227*<-C0016157<-C0354657<-C0003367<-C0007220	0.006293	0.010353
sct-umls	UMNSRS_similarity	C0242339	C0016157	0.43559	0.226812	0.057294	0.090909	0.029391	0.285714	C2720507		C2720507	C2720507=C0242339->C0268195->C0025517->C0012634->C0037088->*C2720507*<-C0016157<-C0354657<-C0003367<-C0007220<-C0013227	0.042275	0
sct-umls	UMNSRS_similarity	C0232197	C0002962	0.621175	0.457137	0.677703	0.2	0.084046	0.833333	C0018799		C0018799	C0018799=C0232197->C0264886->*C0018799*<-C0002962<-C0151744	0.157909	0.002098
sct-umls	UMNSRS_similarity	C0007557	C0007561	0.621175	0.609087	0.857489	0.2	0.168093	0.857143	C2266959		C2266959	C2266959=C0007557->C0304319->*C2266959*<-C0007561<-C0304320	0.073701	0.153025
sct-umls	UMNSRS_similarity	C0011053	C0004134	0	0.376392	0	0	0	0					0.111514	0
sct-umls	UMNSRS_similarity	C0220892	C0007546	0	0.361539	0	0	0	0					0	0
sct-umls	UMNSRS_similarity	C0011847	C0021641	0	0.375503	0	0	0	0					0	0
sct-umls	UMNSRS_similarity	C0018995	C0003126	0.43559	0.259356	0.180486	0.090909	0.034095	0.375	C0037088		C0037088	C0037088=C0018995->C0282193->C0012715->C0154260->C0025517->C0012634->*C0037088*<-C0003126<-C0576646<-C1291731<-C0422837	0.190149	2.9e-05
sct-umls	UMNSRS_similarity	C0022116	C0152149	0.541977	0.283363	0.254896	0.142857	0.038041	0.571429	C1290906		C1290906	C1290906=C0022116->C1276288->C0425560->*C1290906*<-C0152149<-C0567248<-C1320355	0.205576	0.000212
sct-umls	UMNSRS_similarity	C0030232	C0004057	0.43559	0.236773	0.059877	0.090909	0.030757	0.285714	C2720507		C2720507	C2720507=C0030232->C0678215->C1287497->C0424449->C0427350->C0037088->*C2720507*<-C0004057<-C0085826<-C0018938<-C0013227	0.04484	0
sct-umls	UMNSRS_similarity	C0013456	C0233212	0.43559	0.256645	0.178601	0.090909	0.033676	0.375	C0037088		C0037088	C0037088=C0013456->C0578044->C0423477->C0455931->C1290906->*C0037088*<-C0233212<-C0233179<-C0559565<-C0425961<-C0427350	0.27331	0.000262
sct-umls	UMNSRS_similarity	C0019340	C0008370	0	0.369607	0	0	0	0					0	0
sct-umls	UMNSRS_similarity	C0242339	C0008402	0.43559	0.226236	0.057148	0.090909	0.029314	0.285714	C2720507		C2720507	C2720507=C0242339->C0268195->C0025517->C0012634->C0037088->*C2720507*<-C0008402<-C0032604<-C1689977<-C0520510<-C0439861	0.118281	0
sct-umls	UMNSRS_similarity	C0034494	C0702166	0.458023	0.321845	0.348413	0.1	0.045341	0.571429	C1290853|C1285159		C1285159	C1285159=C0034494->C0348165->C0007684->C0007682->C0027765->*C1285159*<-C0702166<-C0036502<-C0037272<-C1290011|C1290853=C0034494->C0348165->C0729529->C0578491->*C1290853*<-C0702166<-C0036502<-C0037272<-C1290011<-C1285159	0.184093	0.001844
sct-umls	UMNSRS_similarity	C0032064	C0001416	0	0.366058	0	0	0	0					0	0
sct-umls	UMNSRS_similarity	C0159075	C0232955	0.458023	0.254518	0.177133	0.1	0.033351	0.4	C0037088		C0037088	C0037088=C0159075->C0235639->C0426391->C2711906->*C0037088*<-C0232955<-C0232950<-C0025345<-C1263764<-C0012634	0.043794	4e-06
sct-umls	UMNSRS_similarity	C0001975	C0012772	0.57826	0.386649	0.483011	0.166667	0.060936	0.736842	C1320237		C1320237	C1320237=C0001975->*C1320237*<-C0012772<-C1627760<-C0038776<-C0300973	0.028689	0.004519
sct-umls	UMNSRS_similarity	C0009214	C0027358	0.541977	0.32915	0.389104	0.142857	0.046877	0.7	C0013227		C0013227	C0013227=C0009214->C0031368->C0376196->C0007680->*C0013227*<-C0027358<-C1629845	0.051674	0.012524
sct-umls	UMNSRS_similarity	C0043031	C0004057	0.621175	0.346632	0.435046	0.2	0.050769	0.777778	C1320237		C1320237	C1320237=C0043031->C0010206->*C1320237*<-C0004057<-C0036075	0.036655	0.006716
sct-umls	UMNSRS_similarity	C0042313	C0017642	0.541977	0.434617	0.647113	0.142857	0.075841	0.769231	C0279516		C0279516	C0279516=C0042313->C0162724->*C0279516*<-C0017642<-C0038766<-C0038761<-C0360390	0.038821	0.039934
sct-umls	UMNSRS_similarity	C0009187	C0025289	0.482823	0.318833	0.282084	0.111111	0.044722	0.5	C0012634		C0012634	C0012634=C0009187->C0033740->C0030499->C0009450->*C0012634*<-C0025289<-C1285331<-C1285332<-C1290884	0.189543	0.003059
sct-umls	UMNSRS_similarity	C0030232	C0043031	0.43559	0.228311	0.057675	0.090909	0.029593	0.285714	C2720507		C2720507	C2720507=C0030232->C0678215->C1287497->C0424449->C0427350->C0037088->*C2720507*<-C0043031<-C0035805<-C0031253<-C0013227	0.119309	0
sct-umls	UMNSRS_similarity	C0002940	C0029456	0.541977	0.34434	0.373259	0.142857	0.05024	0.666667	C1285159		C1285159	C1285159=C0002940->C0007222->*C1285159*<-C0029456<-C0005940<-C0263661<-C0026857	0.08445	0.000645
sct-umls	UMNSRS_similarity	C0022116	C0025859	0.43559	0.238208	0.060258	0.090909	0.030959	0.285714	C2720507		C2720507	C2720507=C0022116->C1276288->C0425560->C1290906->C0037088->*C2720507*<-C0025859<-C0304516<-C0001645<-C0004382<-C0013227	0.059318	0
sct-umls	UMNSRS_similarity	C0016204	C0017687	0.458023	0.228525	0.05773	0.1	0.029622	0.307692	C2720507		C2720507	C2720507=C0016204->C0476288->C1689949->C0037088->*C2720507*<-C0017687<-C0030292<-C0019928<-C0360511<-C0013227	0.094315	0
sct-umls	UMNSRS_similarity	C0007546	C0007716	0.741411	0.789918	0.95344	0.333333	0.383531	0.928571	C0304317		C0304317	C0304317=C0007546->*C0304317*<-C0007716	0.085984	0.077439
sct-umls	UMNSRS_similarity	C0029456	C0087086	0.396269	0.25646	0.065319	0.076923	0.033647	0.25	C2720507		C2720507	C2720507=C0029456->C0005940->C0427191->C0426779->C1290906->C0037088->*C2720507*<-C0087086<-C0302148<-C0333010<-C0332447<-C1260954<-C1268086	0.087429	8e-05
sct-umls	UMNSRS_similarity	C0014038	C0025289	0.741411	0.657497	0.875358	0.333333	0.209632	0.9	C0178264|C1285331		C0178264	C0178264=C0014038->*C0178264*<-C0025289|C1285331=C0014038->*C1285331*<-C0025289	0.182579	0.033234
sct-umls	UMNSRS_similarity	C0684275	C0040038	0.482823	0.297569	0.262026	0.111111	0.040588	0.5	C0012634		C0012634	C0012634=C0684275->C0272315->C0005779->*C0012634*<-C0040038<-C2586211<-C0042373<-C0263978<-C1290853	0.17928	0.000156
sct-umls	UMNSRS_similarity	C0003864	C0003862	0.621175	0.451244	0.605628	0.2	0.081817	0.75	C0427210		C0427210	C0427210=C0003864->C0574941->*C0427210*<-C0003862<-C0575027	0.144549	0.002278
sct-umls	UMNSRS_similarity	C0152447	C0040822	0.43559	0.275255	0.191875	0.090909	0.03666	0.375	C0037088		C0037088	C0037088=C0152447->C0426398->C1291662->C0577118->C0579140->C0578533->C1290906->*C0037088*<-C0040822<-C0427086<-C1689949	0.211644	0.000973
sct-umls	UMNSRS_similarity	C0003128	C0079083	0.43559	0.22703	0.057349	0.090909	0.02942	0.285714	C2720507		C2720507	C2720507=C0003128->C1291681->C1291680->C0574125->C0427350->C0037088->*C2720507*<-C0079083<-C1443631<-C0003392<-C0013227	0.185771	0
sct-umls	UMNSRS_similarity	C0001924	C0019134	0.741411	0.344529	0.432563	0.333333	0.050284	0.875	C1320237		C1320237	C1320237=C0001924->*C1320237*<-C0019134	0.03464	0.024462
sct-umls	UMNSRS_similarity	C0032617	C0021641	0.510546	0.234794	0.059355	0.125	0.030481	0.363636	C2720507		C2720507	C2720507=C0032617->C0025517->C0012634->C0037088->*C2720507*<-C0021641<-C0935929<-C0013227	0.0713	0
sct-umls	UMNSRS_similarity	C0037384	C0038450	0.673698	0.559917	0.814533	0.25	0.13432	0.823529	C1291004		C1291004	C1291004=C0037384->*C1291004*<-C0038450<-C1287665	0.219728	0.03026
sct-umls	UMNSRS_similarity	C0033860	C0054836	0.415109	0.24205	0.061291	0.083333	0.031507	0.266667	C2720507		C2720507	C2720507=C0033860->C1960691->C1960690->C1719883->C0012634->C0037088->*C2720507*<-C0054836<-C0304515<-C0001645<-C0004382<-C0013227	0.047752	0
sct-umls	UMNSRS_similarity	C0019112	C0021359	0.43559	0.266415	0.185473	0.090909	0.035211	0.375	C0037088		C0037088	C0037088=C0019112->C0459146->C0263978->C1290853->C0012634->*C0037088*<-C0021359<-C0577274<-C1291680<-C0574125<-C0427350	0.157789	0.000254
sct-umls	UMNSRS_similarity	C0014544	C0031412	0.43559	0.249863	0.063444	0.090909	0.03265	0.285714	C2720507		C2720507	C2720507=C0014544->C0036572->C0730595->C1290906->C0037088->*C2720507*<-C0031412<-C0360117<-C0003286<-C0007680<-C0013227	0.072257	0
sct-umls	UMNSRS_similarity	C0014544	C0001975	0.43559	0.28637	0.074511	0.090909	0.038566	0.285714	C2720507		C2720507	C2720507=C0014544->C0036572->C0730595->C1290906->C0037088->*C2720507*<-C0001975<-C0029224<-C0729761<-C0729759<-C0439861	0.030377	0
sct-umls	UMNSRS_similarity	C0033860	C0037763	0.482823	0.322573	0.29193	0.111111	0.045491	0.5	C1290906|C0037088		C1290906	C0037088=C0033860->C1960691->C1960690->C1719883->C0012634->*C0037088*<-C0037763<-C0427194<-C1290906|C1290906=C0033860->C1302732->C0475811->C0037274->C0455205->C1291044->*C1290906*<-C0037763<-C0427194	0.166628	0.000325
sct-umls	UMNSRS_similarity	C0037384	C0023992	0.482823	0.228386	0.057695	0.111111	0.029603	0.333333	C2720507		C2720507	C2720507=C0037384->C0037090->C1689949->C0037088->*C2720507*<-C0023992<-C0003292<-C0017173<-C0013227	0.141959	0
sct-umls	UMNSRS_similarity	C0003850	C0008402	0.458023	0.23948	0.060598	0.1	0.03114	0.307692	C2720507		C2720507	C2720507=C0003850->C1285162->C0012634->C0037088->*C2720507*<-C0008402<-C0032604<-C1689977<-C0520510<-C0439861	0.064172	0
sct-umls	UMNSRS_similarity	C0854467	C0037384	0.57826	0.272898	0.245595	0.166667	0.036267	0.615385	C1290906		C1290906	C1290906=C0854467->C0427694->*C1290906*<-C0037384<-C0037090<-C0425442	0.084823	0.000875
sct-umls	UMNSRS_similarity	C0032285	C0036690	0.510546	0.340402	0.3536	0.125	0.049346	0.588235	C1290853		C1290853	C1290853=C0032285->C1285331->C1285332->*C1290853*<-C0036690<-C0243026<-C2316160<-C0578491	0.153681	0.001752
sct-umls	UMNSRS_similarity	C0019270	C0497327	0.415109	0.24405	0.061835	0.083333	0.031795	0.266667	C2720507		C2720507	C2720507=C0019270->C0333056->C0333010->C0332447->C1260954->C1268086->*C2720507*<-C0497327<-C0029227<-C0004936<-C0012634<-C0037088	0.124118	3e-05
sct-umls	UMNSRS_similarity	C0018926	C0027498	0.741411	0.636982	0.877121	0.333333	0.190904	0.888889	C0042963		C0042963	C0042963=C0018926->*C0042963*<-C0027498	0.161412	0.042636
sct-umls	UMNSRS_similarity	C0003862	C0030193	0.673698	0.633216	0.837548	0.25	0.187652	0.823529	C0030193		C0030193	C0030193=C0003862->C0026858->C0458087->*C0030193	0.161255	0.005381
sct-umls	UMNSRS_similarity	C0040165	C0023660	0.482823	0.348405	0.425871	0.111111	0.051181	0.636364	C1532646|C0013227		C1532646	C1532646=C0040165->C0040135->C1320237->*C1532646*<-C0023660<-C0360090<-C0002934<-C1532651<-C1532650|C0013227=C0040165->C0279175->C0019928->C0360511->*C0013227*<-C0023660<-C0360090<-C0002934<-C0002932	0.023326	0.003098
sct-umls	UMNSRS_similarity	C0032285	C0013404	0.541977	0.436566	0.585484	0.142857	0.076518	0.625	C0425442		C0425442	C0425442=C0032285->C1290890->C0577910->*C0425442*<-C0013404<-C1287669<-C0577969	0.158369	0.002395
sct-umls	UMNSRS_similarity	C0741439	C0025287	0.458023	0.255301	0.177672	0.1	0.03347	0.4	C0037088		C0037088	C0037088=C0741439->C0151683->C0580316->C1292123->C2711906->*C0037088*<-C0025287<-C0576482<-C0422878<-C1290906	0.065358	8.9e-05
sct-umls	UMNSRS_similarity	C0017601	C0232197	0.482823	0.320263	0.346699	0.111111	0.045015	0.6	C1285159		C1285159	C1285159=C0017601->C0015397->C1269791->C0042790->*C1285159*<-C0232197<-C0264886<-C0018799<-C0025061	0.159594	0.000109
sct-umls	UMNSRS_similarity	C0036494	C0007297	0.741411	0.841462	0.969877	0.333333	0.485194	0.888889	C0026603		C0026603	C0026603=C0036494->*C0026603*<-C0007297	0.346637	0.790173
sct-umls	UMNSRS_similarity	C0003862	C0149651	0.43559	0.239619	0.060636	0.090909	0.031159	0.285714	C2720507		C2720507	C2720507=C0003862->C0026858->C0426779->C1290906->C0037088->*C2720507*<-C0149651<-C1265981<-C0332447<-C1260954<-C1268086	0.135169	0.000119
sct-umls	UMNSRS_similarity	C0684275	C0017642	0.415109	0.242364	0.061376	0.083333	0.031552	0.266667	C2720507		C2720507	C2720507=C0684275->C0272315->C0005779->C0012634->C0037088->*C2720507*<-C0017642<-C0038766<-C0359086<-C0020616<-C0935929<-C0013227	0.05518	0
sct-umls	UMNSRS_similarity	C0013428	C0070166	0.43559	0.227815	0.057549	0.090909	0.029526	0.285714	C2720507		C2720507	C2720507=C0013428->C0000737->C0578056->C0458087->C1290906->C0037088->*C2720507*<-C0070166<-C0085826<-C0018938<-C0013227	0.056832	0
sct-umls	UMNSRS_similarity	C0231236	C0042755	0.57826	0.306509	0.338075	0.166667	0.042277	0.615385	C0427350		C0427350	C0427350=C0231236->C1290920->C0424449->*C0427350*<-C0042755<-C1626920	0.27985	0.00092
sct-umls	UMNSRS_similarity	C0002940	C0947651	0	0.405326	0	0	0	0					0	0
sct-umls	UMNSRS_similarity	C0009262	C0032950	0.621175	0.339371	0.426496	0.2	0.049114	0.777778	C1320237		C1320237	C1320237=C0009262->*C1320237*<-C0032950<-C0017710<-C0582125	0.043865	0.009212
sct-umls	UMNSRS_similarity	C0019270	C0006982	0.43559	0.236355	0.059766	0.090909	0.030699	0.285714	C2720507		C2720507	C2720507=C0019270->C0333056->C0333010->C0332447->C1260954->C1268086->*C2720507*<-C0006982<-C0598272<-C0014432<-C0013227	0.034022	0
sct-umls	UMNSRS_similarity	C1257763	C0036572	0.541977	0.317697	0.225115	0.142857	0.044491	0.5	C0037088		C0037088	C0037088=C1257763->C0028709->C0012634->*C0037088*<-C0036572<-C0730595<-C1290906	0.198216	0.00012
sct-umls	UMNSRS_similarity	C0086543	C0030305	0.510546	0.294789	0.259478	0.125	0.040076	0.533333	C0012634		C0012634	C0012634=C0086543->C0154777->C1285162->*C0012634*<-C0030305<-C1285331<-C1285332<-C1290884	0.116558	0.0008
sct-umls	UMNSRS_similarity	C0001962	C0001975	0.741411	0.67048	0.875481	0.333333	0.222422	0.888889	C0001975		C0001975	C0001975=C0001962->C1690586->*C0001975	0.054198	0.055741
sct-umls	UMNSRS_similarity	C0020550	C0036572	0.541977	0.330805	0.300136	0.142857	0.047232	0.571429	C1290906		C1290906	C1290906=C0020550->C0040128->C0558385->C1290853->*C1290906*<-C0036572<-C0730595	0.181435	0.000127
sct-umls	UMNSRS_similarity	C0116569	C0002598	0.621175	0.50777	0.756915	0.2	0.105883	0.818182	C0003195		C0003195	C0003195=C0116569->C0360701->*C0003195*<-C0002598<-C0360703	0.079468	0.035299
sct-umls	UMNSRS_similarity	C0021359	C0079083	0.43559	0.233029	0.058893	0.090909	0.030237	0.285714	C2720507		C2720507	C2720507=C0021359->C0577274->C1291680->C0574125->C0427350->C0037088->*C2720507*<-C0079083<-C1443631<-C0003392<-C0013227	0.138303	0
sct-umls	UMNSRS_similarity	C0003862	C0027796	0.621175	0.530004	0.759186	0.2	0.117186	0.8	C0458087		C0458087	C0458087=C0003862->C0026858->*C0458087*<-C0027796<-C0423717	0.155171	0.000999
sct-umls	UMNSRS_similarity	C0003129	C0033487	0	0.363064	0	0	0	0					0	0
sct-umls	UMNSRS_similarity	C0012833	C0004147	0.458023	0.242287	0.061355	0.1	0.031541	0.307692	C2720507		C2720507	C2720507=C0012833->C0424575->C1287406->C0037088->*C2720507*<-C0004147<-C0304516<-C0001645<-C0004382<-C0013227	0.091406	0
sct-umls	UMNSRS_similarity	C0030305	C0021641	0.458023	0.243258	0.061619	0.1	0.031681	0.307692	C2720507		C2720507	C2720507=C0030305->C1285331->C1285332->C1290884->C0012634->C0037088->*C2720507*<-C0021641<-C0935929<-C0013227	0.072839	0
sct-umls	UMNSRS_similarity	C0017160	C0021641	0.43559	0.241139	0.061045	0.090909	0.031376	0.285714	C2720507		C2720507	C2720507=C0017160->C0017152->C1285331->C1285332->C1290884->C0012634->C0037088->*C2720507*<-C0021641<-C0935929<-C0013227	0.066131	0
sct-umls	UMNSRS_similarity	C0023530	C0007537	0.396269	0.232217	0.058682	0.076923	0.030125	0.25	C2720507		C2720507	C2720507=C0023530->C0023510->C1532237->C0012634->C0037088->*C2720507*<-C0007537<-C0304319<-C2266959<-C0026458<-C0279516<-C0003204<-C0013227	0.090767	0
sct-umls	UMNSRS_similarity	C0019655	C0032950	0.415109	0.247676	0.062834	0.083333	0.032326	0.266667	C2720507		C2720507	C2720507=C0019655->C0276698->C0026946->C0009450->C0012634->C0037088->*C2720507*<-C0032950<-C0017710<-C0001617<-C0360511<-C0013227	0.04364	0
sct-umls	UMNSRS_similarity	C0442874	C0009806	0.510546	0.367977	0.400257	0.125	0.055961	0.631579	C1285159		C1285159	C1285159=C0442874->C0027765->*C1285159*<-C0009806<-C0016807<-C0021831<-C0266806<-C0012242	0.171524	0.000219
sct-umls	UMNSRS_similarity	C0149651	C0013404	0.415109	0.24416	0.061865	0.083333	0.031811	0.266667	C2720507		C2720507	C2720507=C0149651->C1265981->C0332447->C1260954->C1268086->*C2720507*<-C0013404<-C1287669<-C0577969<-C0425442<-C1290906<-C0037088	0.141376	1.6e-05
sct-umls	UMNSRS_similarity	C0018991	C0070166	0.458023	0.237762	0.06014	0.1	0.030896	0.307692	C2720507		C2720507	C2720507=C0018991->C0007682->C0422878->C1290906->C0037088->*C2720507*<-C0070166<-C0085826<-C0018938<-C0013227	0.053642	0
sct-umls	UMNSRS_similarity	C0026946	C0286651	0.482823	0.27162	0.069832	0.111111	0.036057	0.333333	C2720507		C2720507	C2720507=C0026946->C0009450->C0012634->C0037088->*C2720507*<-C0286651<-C0360714<-C0014432<-C0013227	0.012396	0
sct-umls	UMNSRS_similarity	C0035435	C0009262	0.43559	0.23638	0.059773	0.090909	0.030702	0.285714	C2720507		C2720507	C2720507=C0035435->C0026857->C0426779->C1290906->C0037088->*C2720507*<-C0009262<-C0360273<-C0018100<-C1298773<-C0013227	0.133975	0
sct-umls	UMNSRS_similarity	C0013404	C0220892	0	0.39454	0	0	0	0					0	0
sct-umls	UMNSRS_similarity	C1623038	C0018926	0	0.362382	0	0	0	0					0	0
sct-umls	UMNSRS_similarity	C0877781	C0018681	0.458023	0.237064	0.059954	0.1	0.030798	0.307692	C2720507		C2720507	C2720507=C0877781->C2733300->C1531482->C0420206->*C2720507*<-C0018681<-C0578055<-C0458087<-C1290906<-C0037088	0.215414	3e-06
sct-umls	UMNSRS_similarity	C0023992	C0005632	0.510546	0.434622	0.646127	0.125	0.075843	0.695652	C0017173		C0017173	C0017173=C0023992->C0003292->*C0017173*<-C0005632<-C0304558<-C0304553<-C0282090<-C1268922	0.102187	0.03402
sct-umls	UMNSRS_similarity	C0920289	C0015672	0	0.371164	0	0	0	0					0.181894	0
sct-umls	UMNSRS_similarity	C0878544	C0039070	0.673698	0.427356	0.589044	0.25	0.07337	0.823529	C0007222		C0007222	C0007222=C0878544->C0018799->*C0007222*<-C0039070	0.16631	0.003844
sct-umls	UMNSRS_similarity	C0003129	C0036572	0	0.422869	0	0	0	0					0	0
sct-umls	UMNSRS_similarity	C0036494	C0001962	0.510546	0.237597	0.060096	0.125	0.030873	0.363636	C2720507		C2720507	C2720507=C0036494->C0026603->C1633746->C0037088->*C2720507*<-C0001962<-C1690586<-C0013227	0.068242	1e-06
sct-umls	UMNSRS_similarity	C0242339	C0060277	0.415109	0.226501	0.057215	0.083333	0.029349	0.266667	C2720507		C2720507	C2720507=C0242339->C0268195->C0025517->C0012634->C0037088->*C2720507*<-C0060277<-C1298637<-C0302583<-C0018928<-C0018938<-C0013227	0.100823	0
sct-umls	UMNSRS_similarity	C0039730	C0040822	0.458023	0.287287	0.200875	0.1	0.038728	0.4	C0037088		C0037088	C0037088=C0039730->C0271976->C0002871->C0221016->C1533163->C0012634->*C0037088*<-C0040822<-C0427086<-C1689949	0.182554	5e-06
sct-umls	UMNSRS_similarity	C0009951	C0085208	0	0.364943	0	0	0	0					0.019987	0
sct-umls	UMNSRS_similarity	C0002962	C0028351	0.482823	0.231612	0.058525	0.111111	0.030042	0.333333	C2720507		C2720507	C2720507=C0002962->C1300028->C0012634->C0037088->*C2720507*<-C0028351<-C0039052<-C0004382<-C0013227	0.050394	0
sct-umls	UMNSRS_similarity	C0027121	C0025815	0.43559	0.248571	0.063083	0.090909	0.032458	0.285714	C2720507		C2720507	C2720507=C0027121->C1285332->C1290884->C0012634->C0037088->*C2720507*<-C0025815<-C0017710<-C0001617<-C0360511<-C0013227	0.034504	0
sct-umls	UMNSRS_similarity	C0003128	C0152149	0.741411	0.51315	0.765635	0.333333	0.108514	0.875	C1291681		C1291681	C1291681=C0003128->*C1291681*<-C0152149	0.301864	0.285241
sct-umls	UMNSRS_similarity	C0013456	C0002645	0.362586	0.234833	0.059365	0.066667	0.030486	0.222222	C2720507		C2720507	C2720507=C0013456->C0578044->C0423477->C0455931->C1290906->C0037088->*C2720507*<-C0002645<-C0304324<-C0355853<-C0030842<-C0026458<-C0279516<-C0003204<-C0013227	0.036655	0
sct-umls	UMNSRS_similarity	C0022116	C0995182	0	0.374746	0	0	0	0					0	0
sct-umls	UMNSRS_similarity	C0006277	C0298130	0.396269	0.240575	0.060892	0.076923	0.031295	0.25	C2720507		C2720507	C2720507=C0006277->C1285331->C1285332->C1290884->C0012634->C0037088->*C2720507*<-C0298130<-C0595726<-C0304440<-C0006280<-C0282686<-C0013227	0.011911	0
sct-umls	UMNSRS_similarity	C0286651	C0024027	0.741411	0.685623	0.906351	0.333333	0.23833	0.909091	C0360714		C0360714	C0360714=C0286651->*C0360714*<-C0024027	0.156065	0.232121
sct-umls	UMNSRS_similarity	C0032285	C1883552	0.43559	0.247998	0.062923	0.090909	0.032373	0.285714	C2720507		C2720507	C2720507=C0032285->C1285331->C1285332->C1290884->C0012634->C0037088->*C2720507*<-C1883552<-C0442795<-C0442719<-C1285164	0.096865	9e-06
sct-umls	UMNSRS_similarity	C0037763	C0016860	0.458023	0.253111	0.064361	0.1	0.033137	0.307692	C2720507		C2720507	C2720507=C0037763->C0427194->C1290906->C0037088->*C2720507*<-C0016860<-C0304487<-C0012798<-C0007220<-C0013227	0.070477	0
sct-umls	UMNSRS_similarity	C0040485	C0014806	0.415109	0.235569	0.059559	0.083333	0.030589	0.266667	C2720507		C2720507	C2720507=C0040485->C1290143->C0558385->C1290853->C0012634->C0037088->*C2720507*<-C0014806<-C0003240<-C0279516<-C0003204<-C0013227	0.056254	0
sct-umls	UMNSRS_similarity	C0011603	C0020517	0.541977	0.395958	0.362995	0.142857	0.063579	0.571429	C0012634		C0012634	C0012634=C0011603->C1285333->C1285332->C1290884->*C0012634*<-C0020517<-C1628518	0.168295	0.004323
sct-umls	UMNSRS_similarity	C0947651	C0022614	0	0.361563	0	0	0	0					0	0
sct-umls	UMNSRS_similarity	C0003850	C0022116	0.621175	0.450193	0.646783	0.2	0.081426	0.8	C0042373		C0042373	C0042373=C0003850->C0852949->*C0042373*<-C0022116<-C0232352	0.132083	0.002372
sct-umls	UMNSRS_similarity	C0018995	C0032617	0.57826	0.373213	0.524789	0.166667	0.057313	0.666667	C0025517		C0025517	C0025517=C0018995->C0282193->C0012715->C0154260->*C0025517*<-C0032617	0.172831	0.001008
sct-umls	UMNSRS_similarity	C0025587	C0040460	0.541977	0.447816	0.675384	0.142857	0.080547	0.727273	C0458087		C0458087	C0458087=C0025587->C0151825->C0026858->*C0458087*<-C0040460<-C0015468<-C0578055	0.216505	0.018288
sct-umls	UMNSRS_similarity	C0011175	C0038187	0.510546	0.27825	0.244686	0.125	0.037164	0.533333	C0012634		C0012634	C0012634=C0011175->C0267995->C0267994->C0025517->*C0012634*<-C0038187<-C0162429<-C0028709	0.266893	0.00299
sct-umls	UMNSRS_similarity	C0009319	C0014544	0.510546	0.371609	0.458876	0.125	0.056895	0.631579	C1302710|C1290853		C1302710	C1302710=C0009319->C0009373->C0341321->C0021831->C0266805->*C1302710*<-C0014544<-C0006111|C1290853=C0009319->C0578878->C1285331->C1285332->*C1290853*<-C0014544<-C0006111<-C1302710	0.151956	0.000146
sct-umls	UMNSRS_similarity	C0011847	C0085602	0	1	0	0	0	0					0	0
sct-umls	UMNSRS_similarity	C0162275	C0038187	0.510546	0.25615	0.178258	0.125	0.0336	0.461538	C0037088		C0037088	C0037088=C0162275->C1290915->C2711906->*C0037088*<-C0038187<-C0162429<-C0028709<-C0012634	0.036499	1.5e-05
sct-umls	UMNSRS_similarity	C0036572	C0042291	0.482823	0.264048	0.067542	0.111111	0.034833	0.333333	C2720507		C2720507	C2720507=C0036572->C0730595->C1290906->C0037088->*C2720507*<-C0042291<-C0003286<-C0007680<-C0013227	0.027153	0
sct-umls	UMNSRS_similarity	C0018081	C0070166	0.458023	0.241601	0.061169	0.1	0.031442	0.307692	C2720507		C2720507	C2720507=C0018081->C0036916->C0009450->C0012634->C0037088->*C2720507*<-C0070166<-C0085826<-C0018938<-C0013227	0.04519	0
sct-umls	UMNSRS_similarity	C0301532	C0039840	0.621175	0.532428	0.782192	0.2	0.118489	0.846154	C0042890		C0042890	C0042890=C0301532->*C0042890*<-C0039840<-C0042849<-C0259754	0.017449	0.011348
sct-umls	UMNSRS_similarity	C0020676	C1883552	0.43559	0.239799	0.060684	0.090909	0.031185	0.285714	C2720507		C2720507	C2720507=C0020676->C0040128->C0558385->C1290853->C0012634->C0037088->*C2720507*<-C1883552<-C0442795<-C0442719<-C1285164	0.102497	4e-06
sct-umls	UMNSRS_similarity	C0039730	C0019045	0.741411	0.765459	0.935809	0.333333	0.34304	0.875	C0019045		C0019045	C0019045=C0039730->C1960031->*C0019045	0.175199	0.054695
sct-umls	UMNSRS_similarity	C0206160	C0004057	0.458023	0.236773	0.059877	0.1	0.030757	0.307692	C2720507		C2720507	C2720507=C0206160->C0580380->C1292123->C2711906->C0037088->*C2720507*<-C0004057<-C0085826<-C0018938<-C0013227	0.011131	0
sct-umls	UMNSRS_similarity	C0026946	C0079083	0.482823	0.267104	0.068457	0.111111	0.035321	0.333333	C2720507		C2720507	C2720507=C0026946->C0009450->C0012634->C0037088->*C2720507*<-C0079083<-C1443631<-C0003392<-C0013227	0.129768	0
sct-umls	UMNSRS_similarity	C0026946	C0025289	0.541977	0.347917	0.311137	0.142857	0.051067	0.571429	C0012634		C0012634	C0012634=C0026946->C0009450->*C0012634*<-C0025289<-C1285331<-C1285332<-C1290884	0.162742	0.001677
sct-umls	UMNSRS_similarity	C0030232	C0060277	0.396269	0.226501	0.057215	0.076923	0.029349	0.25	C2720507		C2720507	C2720507=C0030232->C0678215->C1287497->C0424449->C0427350->C0037088->*C2720507*<-C0060277<-C1298637<-C0302583<-C0018928<-C0018938<-C0013227	0.074646	0
sct-umls	UMNSRS_similarity	C0332566	C0332573	0.673698	0.297922	0.325783	0.25	0.040653	0.769231	C0332447		C0332447	C0332447=C0332566->C0332563->*C0332447*<-C0332573	0.114178	0.050938
sct-umls	UMNSRS_similarity	C0018834	C0020740	0.415109	0.233201	0.058938	0.083333	0.03026	0.266667	C2720507		C2720507	C2720507=C0018834->C0221727->C0577006->C1320355->C1290906->C0037088->*C2720507*<-C0020740<-C0003211<-C0003209<-C0002771<-C0013227	0.050831	0
sct-umls	UMNSRS_similarity	C0995182	C0020264	0	0.374208	0	0	0	0					0	0
sct-umls	UMNSRS_similarity	C0009214	C0011816	0.57826	0.557216	0.800352	0.166667	0.132675	0.814815	C0242402|C0376196		C0242402	C0242402=C0009214->C0031368->*C0242402*<-C0011816<-C0360196<-C0360445|C0376196=C0009214->C0031368->*C0376196*<-C0011816<-C0360196<-C0360445	0.043368	0.047484
sct-umls	UMNSRS_similarity	C0001047	C0001443	0.541977	0.366965	0.512005	0.142857	0.055703	0.7	C0576728|C0013227		C0576728	C0576728=C0001047->C0002527->C0002520->*C0576728*<-C0001443<-C0034136<-C0556144|C0013227=C0001047->C0026698->C0282686->*C0013227*<-C0001443<-C0003195<-C0007220	0.041952	0.030366
sct-umls	UMNSRS_similarity	C0086073	C0032950	0.57826	0.349619	0.438577	0.166667	0.051465	0.736842	C1320237		C1320237	C1320237=C0086073->C0360195->*C1320237*<-C0032950<-C0017710<-C0582125	0.017172	0.003497
sct-umls	UMNSRS_similarity	C0037763	C0151818	0.741411	0.441521	0.626375	0.333333	0.078267	0.833333	C0427194		C0427194	C0427194=C0037763->*C0427194*<-C0151818	0.23628	0.048335
sct-umls	UMNSRS_similarity	C0011991	C0007537	0.415109	0.230638	0.058273	0.083333	0.029909	0.266667	C2720507		C2720507	C2720507=C0011991->C0476288->C1689949->C0037088->*C2720507*<-C0007537<-C0304319<-C2266959<-C0026458<-C0279516<-C0003204<-C0013227	0.08659	0
sct-umls	UMNSRS_similarity	C0007559	C0007561	0.741411	0.725787	0.927761	0.333333	0.286252	0.928571	C0304320		C0304320	C0304320=C0007559->*C0304320*<-C0007561	0.102889	0.23781
sct-umls	UMNSRS_similarity	C0030193	C0026549	0.458023	0.286816	0.074657	0.1	0.038645	0.307692	C2720507		C2720507	C2720507=C0030193->C0234185->C1291731->C0422837->C0037088->*C2720507*<-C0026549<-C0376196<-C0007680<-C0013227	0.063422	0
sct-umls	UMNSRS_similarity	C0027358	C0015846	0.57826	0.338241	0.425171	0.166667	0.048862	0.736842	C1320237		C1320237	C1320237=C0027358->*C1320237*<-C0015846<-C0360464<-C1268914<-C0003360	0.052325	0.024633
sct-umls	UMNSRS_similarity	C0042384	C0018991	0.541977	0.342723	0.371445	0.142857	0.049871	0.666667	C1285159		C1285159	C1285159=C0042384->C1290889->C1285333->*C1285159*<-C0018991<-C0007682<-C0027765	0.180573	0.001648
sct-umls	UMNSRS_similarity	C0009262	C0033209	0.621175	0.757112	0.942113	0.2	0.330223	0.818182	C0018100|C1320237		C0018100	C1320237=C0009262->*C1320237*<-C0033209<-C0038760<-C1532645|C0018100=C0009262->C0360273->*C0018100*<-C0033209<-C0041983	0.191838	0.280016
sct-umls	UMNSRS_similarity	C0126174	C0216784	0.741411	0.676697	0.900544	0.333333	0.22882	0.909091	C0521942		C0521942	C0521942=C0126174->*C0521942*<-C0216784	0.137182	0.235435
sct-umls	UMNSRS_similarity	C1623038	C0002871	0	0.437198	0	0	0	0					0	0
sct-umls	UMNSRS_similarity	C0055003	C0004899	0	0.359581	0	0	0	0					0	0
sct-umls	UMNSRS_similarity	C0037354	C0042214	0.741411	0.715987	0.923556	0.333333	0.273738	0.888889	C1532229		C1532229	C1532229=C0037354->*C1532229*<-C0042214	0.232323	0.113183
sct-umls	UMNSRS_similarity	C0038187	C0152149	0.482823	0.25615	0.178258	0.111111	0.0336	0.428571	C0037088		C0037088	C0037088=C0038187->C0162429->C0028709->C0012634->*C0037088*<-C0152149<-C0567248<-C1320355<-C1290906	0.26214	2.3e-05
sct-umls	UMNSRS_similarity	C0031763	C0011603	0	0.430567	0	0	0	0					0	0
sct-umls	UMNSRS_similarity	C0011777	C0246719	0.57826	0.33955	0.426707	0.166667	0.049155	0.736842	C1320237		C1320237	C1320237=C0011777->C0017710->C0582125->*C1320237*<-C0246719<-C0012544	0.019072	0.009836
sct-umls	UMNSRS_similarity	C0019158	C0000970	0.43559	0.25682	0.065423	0.090909	0.033703	0.285714	C2720507		C2720507	C2720507=C0019158->C1285331->C1285332->C1290884->C0012634->C0037088->*C2720507*<-C0000970<-C0280004<-C0003419<-C0013227	0.029522	0
sct-umls	UMNSRS_similarity	C0022116	C0013132	0.458023	0.284257	0.255702	0.1	0.038196	0.470588	C1290906		C1290906	C1290906=C0022116->C1276288->C0425560->*C1290906*<-C0013132<-C0576989<-C0426533<-C1827135<-C0426480<-C0426573	0.2182	8.7e-05
sct-umls	UMNSRS_similarity	C0019270	C0013456	0.396269	0.234579	0.059298	0.076923	0.030451	0.25	C2720507		C2720507	C2720507=C0019270->C0333056->C0333010->C0332447->C1260954->C1268086->*C2720507*<-C0013456<-C0578044<-C0423477<-C0455931<-C1290906<-C0037088	0.14399	7e-06
sct-umls	UMNSRS_similarity	C0018021	C0011644	0	0.379329	0	0	0	0					0.127061	0
sct-umls	UMNSRS_similarity	C0004134	C0001962	0.510546	0.247389	0.062754	0.125	0.032284	0.363636	C2720507		C2720507	C2720507=C0004134->C0575091->C0427350->C0037088->*C2720507*<-C0001962<-C1690586<-C0013227	0.060181	0
sct-umls	UMNSRS_similarity	C0043528	C0004576	0.510546	0.313428	0.367222	0.125	0.043633	0.533333	C1285556		C1285556	C1285556=C0043528->*C1285556*<-C0004576<-C0276848<-C0343773<-C0033740<-C0030499<-C0009450	0.0105	0.000193
sct-umls	UMNSRS_similarity	C0035508	C0034642	0.741411	0.814889	0.961295	0.333333	0.429804	0.9	C0425542		C0425542	C0425542=C0035508->*C0425542*<-C0034642	0.257235	0.20563
sct-umls	UMNSRS_similarity	C0557875	C0004147	0.415109	0.230575	0.058256	0.083333	0.0299	0.266667	C2720507		C2720507	C2720507=C0557875->C0015672->C1282984->C0424575->C1287406->C0037088->*C2720507*<-C0004147<-C0304516<-C0001645<-C0004382<-C0013227	0.096866	0
sct-umls	UMNSRS_similarity	C0004153	C0002962	0.57826	0.277101	0.243681	0.166667	0.036969	0.615385	C0012634		C0012634	C0012634=C0004153->C0003850->C1285162->*C0012634*<-C0002962<-C1300028	0.120919	0.000378
sct-umls	UMNSRS_similarity	C0019158	C0018926	0.541977	0.291059	0.256089	0.142857	0.0394	0.571429	C0012634		C0012634	C0012634=C0019158->C1285331->C1285332->C1290884->*C0012634*<-C0018926<-C0042963	0.135222	0.00077
sct-umls	UMNSRS_similarity	C0027358	C0026549	0.741411	0.5398	0.78203	0.333333	0.122542	0.888889	C2584404|C1320237		C2584404	C2584404=C0027358->*C2584404*<-C0026549|C1320237=C0027358->*C1320237*<-C0026549	0.056785	0.045323
sct-umls	UMNSRS_similarity	C0011991	C0009262	0.458023	0.228357	0.057687	0.1	0.029599	0.307692	C2720507		C2720507	C2720507=C0011991->C0476288->C1689949->C0037088->*C2720507*<-C0009262<-C0360273<-C0018100<-C1298773<-C0013227	0.118916	0
sct-umls	UMNSRS_similarity	C0027121	C0026848	0.836849	0.65318	0.848855	0.5	0.205544	0.923077	C0026848		C0026848	C0026848=C0027121->*C0026848	0.219986	0.105025
sct-umls	UMNSRS_similarity	C0006277	C0023992	0.43559	0.240596	0.060898	0.090909	0.031299	0.285714	C2720507		C2720507	C2720507=C0006277->C1285331->C1285332->C1290884->C0012634->C0037088->*C2720507*<-C0023992<-C0003292<-C0017173<-C0013227	0.131405	0
sct-umls	UMNSRS_similarity	C0013428	C0008809	0.43559	0.230474	0.058231	0.090909	0.029886	0.285714	C2720507		C2720507	C2720507=C0013428->C0000737->C0578056->C0458087->C1290906->C0037088->*C2720507*<-C0008809<-C1533693<-C0034423<-C0013227	0.03934	0
sct-umls	UMNSRS_similarity	C0282386	C0536495	0.741411	0.675665	0.902192	0.333333	0.227746	0.916667	C1533693		C1533693	C1533693=C0282386->*C1533693*<-C0536495	0.058967	0.142868
sct-umls	UMNSRS_similarity	C0034880	C0005740	0.415109	0.226486	0.057211	0.083333	0.029347	0.266667	C2720507		C2720507	C2720507=C0034880->C0013447->C0395797->C1290853->C0012634->C0037088->*C2720507*<-C0005740<-C0010861<-C0003236<-C0003392<-C0013227	0.155966	0
sct-umls	UMNSRS_similarity	C0008168	C0007561	0.57826	0.440543	0.653771	0.166667	0.077919	0.8	C0279516		C0279516	C0279516=C0008168->*C0279516*<-C0007561<-C0304320<-C2266959<-C0026458	0.064082	0.028161
sct-umls	UMNSRS_similarity	C0007537	C0007557	0.741411	0.725787	0.927761	0.333333	0.286252	0.928571	C0304319		C0304319	C0304319=C0007537->*C0304319*<-C0007557	0.053584	0.061468
sct-umls	UMNSRS_similarity	C0014806	C0023660	0.482823	0.349642	0.427327	0.111111	0.05147	0.636364	C1532646|C0013227|C0029224		C1532646	C1532646=C0014806->C0003240->C1320237->*C1532646*<-C0023660<-C0360090<-C0002934<-C1532651<-C1532650|C0013227=C0014806->C0003240->C0279516->C0003204->*C0013227*<-C0023660<-C0360090<-C0002934<-C0002932|C0029224=C0014806->C0003240->C0282563->C0022947->*C0029224*<-C0023660<-C0360090<-C0576733<-C0576728	0.025184	0.003368
sct-umls	UMNSRS_similarity	C0020676	C0021359	0.43559	0.279563	0.19506	0.090909	0.037387	0.375	C0037088		C0037088	C0037088=C0020676->C0040128->C0558385->C1290853->C0012634->*C0037088*<-C0021359<-C0577274<-C1291680<-C0574125<-C0427350	0.162174	8.5e-05
sct-umls	UMNSRS_similarity	C0081876	C0006681	0.541977	0.438875	0.650916	0.142857	0.077328	0.727273	C0017173		C0017173	C0017173=C0081876->C0358591->C0353838->*C0017173*<-C0006681<-C0349860<-C0003138	0.043341	0.080887
sct-umls	UMNSRS_similarity	C0007398	C0023380	0.510546	0.305985	0.337517	0.125	0.042176	0.533333	C0427350		C0427350	C0427350=C0007398->C1291705->C0574125->*C0427350*<-C0023380<-C0015672<-C1290919<-C0424449	0.216518	0.000266
sct-umls	UMNSRS_similarity	C0036323	C0114873	0.396269	0.242049	0.061291	0.076923	0.031507	0.25	C2720507		C2720507	C2720507=C0036323->C0040820->C0018889->C0030499->C0009450->C0012634->C0037088->*C2720507*<-C0114873<-C0304512<-C0001641<-C0004382<-C0013227	0.049818	0
sct-umls	UMNSRS_similarity	C0085602	C0032617	0	0.359815	0	0	0	0					0.203925	0
sct-umls	UMNSRS_similarity	C1623038	C0286651	0	0.366654	0	0	0	0					0	0
sct-umls	UMNSRS_similarity	C0038450	C0037384	0.673698	0.559917	0.814533	0.25	0.13432	0.823529	C1291004		C1291004	C1291004=C0038450->C1287665->*C1291004*<-C0037384	0.219728	0.03026
sct-umls	UMNSRS_similarity	C0004147	C0016860	0.57826	0.334736	0.42107	0.166667	0.048087	0.736842	C1320237		C1320237	C1320237=C0004147->C0304516->C0001645->*C1320237*<-C0016860<-C0354100	0.053387	0.031108
sct-umls	UMNSRS_similarity	C0242453	C0008809	0.43559	0.230023	0.058114	0.090909	0.029825	0.285714	C2720507		C2720507	C2720507=C0242453->C0033575->C1302710->C1290853->C0012634->C0037088->*C2720507*<-C0008809<-C1533693<-C0034423<-C0013227	0.03984	0
sct-umls	UMNSRS_similarity	C0011175	C0013369	0.458023	0.281711	0.24773	0.1	0.037755	0.470588	C0012634		C0012634	C0012634=C0011175->C0267995->C0267994->C0025517->*C0012634*<-C0013369<-C0178238<-C1112209<-C0578491<-C1290853	0.209047	0.000167
sct-umls	UMNSRS_similarity	C0014025	C0065374	0.741411	0.630279	0.871408	0.333333	0.185155	0.909091	C0003015		C0003015	C0003015=C0014025->*C0003015*<-C0065374	0.125492	0.206498
sct-umls	UMNSRS_similarity	C0235250	C0079083	0.482823	0.23245	0.058742	0.111111	0.030157	0.333333	C2720507		C2720507	C2720507=C0235250->C0042963->C0012634->C0037088->*C2720507*<-C0079083<-C1443631<-C0003392<-C0013227	0.190998	0
sct-umls	UMNSRS_similarity	C0206160	C0018926	0.541977	0.326422	0.41049	0.142857	0.046297	0.571429	C2711906		C2711906	C2711906=C0206160->C0580380->C1292123->*C2711906*<-C0018926<-C0577081<-C2711234	0.024736	0.000227
sct-umls	UMNSRS_similarity	C0041948	C0751229	0	0.364943	0	0	0	0					0	0
sct-umls	UMNSRS_similarity	C0026848	C0234369	0.510546	0.310506	0.219187	0.125	0.043055	0.461538	C0037088		C0037088	C0037088=C0026848->C1290853->C0012634->*C0037088*<-C0234369<-C0040822<-C0427086<-C1689949	0.239723	0.000665
sct-umls	UMNSRS_similarity	C0021359	C0232197	0.415109	0.267433	0.186201	0.083333	0.035375	0.352941	C0037088		C0037088	C0037088=C0021359->C0577274->C1291680->C0574125->C0427350->*C0037088*<-C0232197<-C0264886<-C0018799<-C0577785<-C1320355<-C1290906	0.193026	3.9e-05
sct-umls	UMNSRS_similarity	C0162275	C0021641	0.510546	0.234366	0.059243	0.125	0.030422	0.363636	C2720507		C2720507	C2720507=C0162275->C1290915->C2711906->C0037088->*C2720507*<-C0021641<-C0935929<-C0013227	0.026221	0
sct-umls	UMNSRS_similarity	C0005716	C0036572	0.482823	0.301379	0.211839	0.111111	0.041299	0.428571	C0037088		C0037088	C0037088=C0005716->C0276697->C0026946->C0009450->C0012634->*C0037088*<-C0036572<-C0730595<-C1290906	0.168258	2.8e-05
sct-umls	UMNSRS_similarity	C0006840	C0392071	0.482823	0.29602	0.260604	0.111111	0.040302	0.5	C0012634		C0012634	C0012634=C0006840->C0276697->C0026946->C0009450->*C0012634*<-C0392071<-C0033575<-C1302710<-C1290853	0.197391	0.000552
sct-umls	UMNSRS_similarity	C0019134	C0033603	0.621175	0.380538	0.526235	0.2	0.05926	0.818182	C0033684|C1320237		C0033684	C1320237=C0019134->*C1320237*<-C0033603<-C1320162<-C1532645|C0033684=C0019134->C0017973->*C0033684*<-C0033603<-C1320162	0.071159	0.073344
sct-umls	UMNSRS_similarity	C0878544	C0034642	0.458023	0.290393	0.203252	0.1	0.03928	0.4	C0037088		C0037088	C0037088=C0878544->C0018799->C0577785->C1320355->C1290906->*C0037088*<-C0034642<-C0425542<-C1291005<-C0427350	0.180763	6e-06
sct-umls	UMNSRS_similarity	C0026946	C0030193	0.510546	0.370276	0.272188	0.125	0.05655	0.461538	C0037088		C0037088	C0037088=C0026946->C0009450->C0012634->*C0037088*<-C0030193<-C0234185<-C1291731<-C0422837	0.150985	1.9e-05
sct-umls	UMNSRS_similarity	C0033687	C0026196	0.415109	0.242939	0.061532	0.083333	0.031635	0.266667	C2720507		C2720507	C2720507=C0033687->C1291658->C0577165->C1562648->C0579140->C0578533->C1290906->C0037088->*C2720507*<-C0026196<-C1443798<-C0013227	0.056273	0
sct-umls	UMNSRS_similarity	C0002962	C0013404	0.482823	0.303228	0.273231	0.111111	0.041649	0.5	C1290906		C1290906	C1290906=C0002962->C0008031->C0578056->C0458087->*C1290906*<-C0013404<-C1287669<-C0577969<-C0425442	0.136279	2.7e-05
sct-umls	UMNSRS_similarity	C0004610	C0376288	0.482823	0.277438	0.2496	0.111111	0.037026	0.5	C1290906		C1290906	C1290906=C0004610->C2317548->C2316161->*C1290906*<-C0376288<-C1263864<-C0547030<-C0042790<-C0456753	0.241029	2.7e-05
sct-umls	UMNSRS_similarity	C0242339	C0286651	0.458023	0.229674	0.058024	0.1	0.029777	0.307692	C2720507		C2720507	C2720507=C0242339->C0268195->C0025517->C0012634->C0037088->*C2720507*<-C0286651<-C0360714<-C0014432<-C0013227	0.018936	0
sct-umls	UMNSRS_similarity	C0041948	C0013911	0.482823	0.258153	0.179647	0.111111	0.033908	0.428571	C0037088		C0037088	C0037088=C0041948->C0025517->C0012634->*C0037088*<-C0013911<-C1287884<-C0577601<-C0574124<-C0427350	0.253207	0.000282
sct-umls	UMNSRS_similarity	C0029456	C0878544	0.510546	0.347497	0.376814	0.125	0.050969	0.631579	C1285159		C1285159	C1285159=C0029456->C0005940->C0263661->C0026857->*C1285159*<-C0878544<-C0018799<-C0025061	0.171681	0.000805
sct-umls	UMNSRS_similarity	C0235250	C0027497	0.621175	0.39619	0.551239	0.2	0.063647	0.75	C1261141		C1261141	C1261141=C0235250->C0042963->C0577078->*C1261141*<-C0027497	0.210214	0.043915
sct-umls	UMNSRS_similarity	C0242723	C0858529	0	1	0	0	0	0					0	0
sct-umls	UMNSRS_similarity	C0442874	C0021641	0.458023	0.282889	0.07338	0.1	0.037959	0.307692	C2720507		C2720507	C2720507=C0442874->C0027765->C1285159->C1290853->C0012634->C0037088->*C2720507*<-C0021641<-C0935929<-C0013227	0.070088	0
sct-umls	UMNSRS_similarity	C0036494	C0149651	0.458023	0.225574	0.05698	0.1	0.029226	0.307692	C2720507		C2720507	C2720507=C0036494->C0026603->C1633746->C0037088->*C2720507*<-C0149651<-C1265981<-C0332447<-C1260954<-C1268086	0.173442	0.000161
sct-umls	UMNSRS_similarity	C0060277	C0060277	1	1	1	1	1	1	C0060277		C0060277	C0060277=C0060277	1	1
sct-umls	UMNSRS_similarity	C0858529	C0023992	0	0.364256	0	0	0	0					0	0
sct-umls	UMNSRS_similarity	C0035435	C0000970	0.458023	0.252187	0.064098	0.1	0.032998	0.307692	C2720507		C2720507	C2720507=C0035435->C0026857->C0426779->C1290906->C0037088->*C2720507*<-C0000970<-C0280004<-C0003419<-C0013227	0.030022	0
sct-umls	UMNSRS_similarity	C0006309	C0043528	0.541977	0.314071	0.367935	0.142857	0.043761	0.571429	C1285556		C1285556	C1285556=C0006309->C1319381->C0085423->C0004623->C0009450->*C1285556*<-C0043528	0.013224	5.7e-05
sct-umls	UMNSRS_similarity	C0004147	C0025859	0.741411	0.701812	0.915091	0.333333	0.256597	0.923077	C0304516|C0033442		C0304516	C0304516=C0004147->*C0304516*<-C0025859|C0033442=C0004147->*C0033442*<-C0025859	0.069709	0.104783
sct-umls	UMNSRS_similarity	C0013911	C0006625	0.43559	0.256033	0.178177	0.090909	0.033582	0.375	C0037088		C0037088	C0037088=C0013911->C1287884->C0577601->C0574124->C0427350->*C0037088*<-C0006625<-C1288053<-C0424630<-C0424722<-C1290906	0.246673	6e-06
sct-umls	UMNSRS_similarity	C0003564	C0152149	0.510546	0.331146	0.417715	0.125	0.047306	0.588235	C0574125		C0574125	C0574125=C0003564->C1286686->C1286658->C0566622->*C0574125*<-C0152149<-C1291681<-C1291680	0.235287	0.000121
sct-umls	UMNSRS_similarity	C0038187	C0003123	0	0.361693	0	0	0	0					0.15557	0
sct-umls	UMNSRS_similarity	C0005747	C0043031	0.458023	0.228768	0.057792	0.1	0.029655	0.307692	C2720507		C2720507	C2720507=C0005747->C0037763->C0427194->C1290906->C0037088->*C2720507*<-C0043031<-C0035805<-C0031253<-C0013227	0.124221	0
sct-umls	UMNSRS_similarity	C0002680	C0002645	0.741411	0.809824	0.958846	0.333333	0.419987	0.933333	C0304324		C0304324	C0304324=C0002680->*C0304324*<-C0002645	0.040323	0.12237
sct-umls	UMNSRS_similarity	C0002962	C0011991	0.541977	0.262737	0.18286	0.142857	0.034625	0.5	C0037088		C0037088	C0037088=C0002962->C1300028->C0012634->*C0037088*<-C0011991<-C0476288<-C1689949	0.119651	3.4e-05
sct-umls	UMNSRS_similarity	C0016860	C0024730	0.673698	0.333431	0.419547	0.25	0.047802	0.823529	C1320237		C1320237	C1320237=C0016860->C0354100->*C1320237*<-C0024730	0.034826	0.021543
sct-umls	UMNSRS_similarity	C0041948	C0553735	0.482823	0.277563	0.24971	0.111111	0.037047	0.5	C1290906		C1290906	C1290906=C0041948->C0022658->C1302710->C1290853->*C1290906*<-C0553735<-C0426524<-C0426522<-C0424722	0.234244	0.000218
sct-umls	UMNSRS_similarity	C0021167	C0016860	0.43559	0.2462	0.062426	0.090909	0.032109	0.285714	C2720507		C2720507	C2720507=C0021167->C0231360->C0424449->C0427350->C0037088->*C2720507*<-C0016860<-C0304487<-C0012798<-C0007220<-C0013227	0.077168	0
sct-umls	UMNSRS_similarity	C0040038	C0019134	0.43559	0.242686	0.061464	0.090909	0.031598	0.285714	C2720507		C2720507	C2720507=C0040038->C2586211->C0040053->C1285556->C1298232->*C2720507*<-C0019134<-C0360593<-C0003280<-C0018938<-C0013227	0.070273	0
sct-umls	UMNSRS_similarity	C0015300	C0242453	0.510546	0.296877	0.307655	0.125	0.04046	0.588235	C1290853		C1290853	C1290853=C0015300->C1299547->C1269791->C1290856->*C1290853*<-C0242453<-C0033575<-C1302710	0.178245	0.00012
sct-umls	UMNSRS_similarity	C0041948	C0004057	0.482823	0.240123	0.060771	0.111111	0.031231	0.333333	C2720507		C2720507	C2720507=C0041948->C0025517->C0012634->C0037088->*C2720507*<-C0004057<-C0085826<-C0018938<-C0013227	0.047593	0
sct-umls	UMNSRS_similarity	C0006982	C0018242	0.57826	0.335893	0.422423	0.166667	0.048341	0.736842	C1320237		C1320237	C1320237=C0006982->C0013023->C0178601->*C1320237*<-C0018242<-C1445637	0.051442	0.025978
sct-umls	UMNSRS_similarity	C0020517	C0004899	0	0.461007	0	0	0	0					0	0
sct-umls	UMNSRS_similarity	C0019270	C0018021	0.396269	0.243811	0.06177	0.076923	0.031761	0.25	C2720507		C2720507	C2720507=C0019270->C0333056->C0333010->C0332447->C1260954->C1268086->*C2720507*<-C0018021<-C0040128<-C0558385<-C1290853<-C0012634<-C0037088	0.128452	4.1e-05
sct-umls	UMNSRS_similarity	C0011175	C0039070	0.482823	0.281891	0.247889	0.111111	0.037786	0.5	C0012634		C0012634	C0012634=C0011175->C0267995->C0267994->C0025517->*C0012634*<-C0039070<-C0007222<-C1285159<-C1290853	0.203057	0.002996
sct-umls	UMNSRS_similarity	C0231851	C0032617	0.415109	0.273409	0.246043	0.083333	0.036352	0.421053	C1290906		C1290906	C1290906=C0231851->C0231844->C1287674->C1287673->C0577969->C0425442->*C1290906*<-C0032617<-C0042075<-C0080276<-C1285159<-C1290853	0.204093	1.5e-05
sct-umls	UMNSRS_similarity	C0003864	C0035435	0.673698	0.425437	0.561027	0.25	0.07273	0.823529	C0026857		C0026857	C0026857=C0003864->C1285339->*C0026857*<-C0035435	0.157319	0.036065
sct-umls	UMNSRS_similarity	C0021359	C0003128	0.621175	0.508214	0.751953	0.2	0.106098	0.75	C1291680		C1291680	C1291680=C0021359->C0577274->*C1291680*<-C0003128<-C1291681	0.231048	0.03388
sct-umls	UMNSRS_similarity	C0006277	C0073992	0.415109	0.240873	0.060973	0.083333	0.031338	0.266667	C2720507		C2720507	C2720507=C0006277->C1285331->C1285332->C1290884->C0012634->C0037088->*C2720507*<-C0073992<-C1272573<-C0039052<-C0004382<-C0013227	0.041817	0
sct-umls	UMNSRS_similarity	C0026946	C0019655	0.741411	0.650605	0.857094	0.333333	0.203144	0.857143	C0026946		C0026946	C0026946=C0026946*<-C0019655<-C0276698	0.186562	0.050424
sct-umls	UMNSRS_similarity	C0086543	C0011847	0	0.378396	0	0	0	0					0	0
sct-umls	UMNSRS_similarity	C1257763	C0162429	0.741411	0.650276	0.864225	0.333333	0.202839	0.833333	C0028709		C0028709	C0028709=C1257763->*C0028709*<-C0162429	0.211141	0.051684
sct-umls	UMNSRS_similarity	C0009951	C0014544	0	0.397101	0	0	0	0					0.122303	0
sct-umls	UMNSRS_similarity	C0010520	C0016410	0.510546	0.237471	0.060062	0.125	0.030855	0.363636	C2720507		C2720507	C2720507=C0010520->C0037088->*C2720507*<-C0016410<-C0042849<-C0259754<-C0042890<-C0013227	0.066097	7e-06
sct-umls	UMNSRS_similarity	C0021359	C0005747	0.458023	0.263151	0.183153	0.1	0.03469	0.4	C0037088		C0037088	C0037088=C0021359->C0577274->C1291680->C0574125->C0427350->*C0037088*<-C0005747<-C0037763<-C0427194<-C1290906	0.179806	0.000641
sct-umls	UMNSRS_similarity	C0442874	C0011847	0	0.453726	0	0	0	0					0	0
sct-umls	UMNSRS_similarity	C0014806	C0002144	0.621175	0.339847	0.427055	0.2	0.049221	0.777778	C1320237		C1320237	C1320237=C0014806->C0003240->*C1320237*<-C0002144<-C0302609	0.047945	0.011674
sct-umls	UMNSRS_similarity	C0018834	C0081876	0.415109	0.22825	0.05766	0.083333	0.029584	0.266667	C2720507		C2720507	C2720507=C0018834->C0221727->C0577006->C1320355->C1290906->C0037088->*C2720507*<-C0081876<-C0358591<-C0353838<-C0017173<-C0013227	0.022103	0
sct-umls	UMNSRS_similarity	C0030232	C1883552	0.43559	0.225574	0.05698	0.090909	0.029226	0.285714	C2720507		C2720507	C2720507=C0030232->C0678215->C1287497->C0424449->C0427350->C0037088->*C2720507*<-C1883552<-C0442795<-C0442719<-C1285164	0.15323	2.3e-05
sct-umls	UMNSRS_similarity	C0231451	C0017245	0.458023	0.22655	0.057227	0.1	0.029356	0.307692	C2720507		C2720507	C2720507=C0231451->C0575102->C0427350->C0037088->*C2720507*<-C0017245<-C0358700<-C0003367<-C0007220<-C0013227	0.113664	0
sct-umls	UMNSRS_similarity	C1883552	C0030552	0	0.359058	0	0	0	0					0.093496	0
sct-umls	UMNSRS_similarity	C0020676	C0040165	0.415109	0.247996	0.062923	0.083333	0.032373	0.266667	C2720507		C2720507	C2720507=C0020676->C0040128->C0558385->C1290853->C0012634->C0037088->*C2720507*<-C0040165<-C0279175<-C0019928<-C0360511<-C0013227	0.087611	0
sct-umls	UMNSRS_similarity	C0239779	C0221169	0.673698	0.517463	0.771862	0.25	0.11067	0.857143	C0026650		C0026650	C0026650=C0239779->*C0026650*<-C0221169<-C0015371	0.286403	0.073791
sct-umls	UMNSRS_similarity	C0015300	C0040165	0.415109	0.239387	0.060573	0.083333	0.031126	0.266667	C2720507		C2720507	C2720507=C0015300->C1299547->C0423213->C0456753->C1290906->C0037088->*C2720507*<-C0040165<-C0279175<-C0019928<-C0360511<-C0013227	0.083453	0
sct-umls	UMNSRS_similarity	C0021359	C0003128	0.621175	0.508214	0.751953	0.2	0.106098	0.75	C1291680		C1291680	C1291680=C0021359->C0577274->*C1291680*<-C0003128<-C1291681	0.231048	0.03388
sct-umls	UMNSRS_similarity	C0012833	C0042571	0.836849	0.93236	0.988527	0.5	0.734508	0.933333	C0012833		C0012833	C0012833=C0012833*<-C0042571	0.313225	0.308557
sct-umls	UMNSRS_similarity	C0242339	C0002962	0.57826	0.277101	0.243681	0.166667	0.036969	0.615385	C0012634		C0012634	C0012634=C0242339->C0268195->C0025517->*C0012634*<-C0002962<-C1300028	0.18822	7.5e-05
sct-umls	UMNSRS_similarity	C0017536	C0376286	0	0.359058	0	0	0	0					0	0
sct-umls	UMNSRS_similarity	C0036572	C0995182	0	0.422869	0	0	0	0					0	0
sct-umls	UMNSRS_similarity	C0074393	C0016365	0.741411	0.635373	0.875422	0.333333	0.189507	0.923077	C1320237|C0360105		C0360105	C1320237=C0074393->*C1320237*<-C0016365|C0360105=C0074393->*C0360105*<-C0016365	0.111481	0.129209
sct-umls	UMNSRS_similarity	C0031154	C0004134	0.510546	0.27922	0.194804	0.125	0.037329	0.461538	C0037088		C0037088	C0037088=C0031154->C0009782->C1290853->C0012634->*C0037088*<-C0004134<-C0575091<-C0427350	0.190179	0.000226
sct-umls	UMNSRS_similarity	C0246719	C0102118	0.741411	0.746229	0.936675	0.333333	0.31423	0.909091	C0012544		C0012544	C0012544=C0246719->*C0012544*<-C0102118	0.130188	0.295834
sct-umls	UMNSRS_similarity	C0003862	C0159075	0.482823	0.27062	0.188496	0.111111	0.035892	0.428571	C0037088		C0037088	C0037088=C0003862->C0026858->C0426779->C1290906->*C0037088*<-C0159075<-C0235639<-C0426391<-C2711906	0.033464	2.2e-05
sct-umls	UMNSRS_similarity	C0149651	C0009806	0.378825	0.229246	0.057915	0.071429	0.029719	0.235294	C2720507		C2720507	C2720507=C0149651->C1265981->C0332447->C1260954->C1268086->*C2720507*<-C0009806<-C0016807<-C0021831<-C0266805<-C1302710<-C1290853<-C0012634<-C0037088	0.144505	0.000272
sct-umls	UMNSRS_similarity	C0070166	C0286651	0.673698	0.332912	0.418941	0.25	0.047688	0.823529	C1320237		C1320237	C1320237=C0070166->*C1320237*<-C0286651<-C0360714	0.080478	0.124972
sct-umls	UMNSRS_similarity	C0014563	C0028351	0.741411	0.726558	0.926116	0.333333	0.28726	0.928571	C0039052|C0301822|C0007412		C0301822	C0301822=C0014563->*C0301822*<-C0028351|C0007412=C0014563->*C0007412*<-C0028351|C0039052=C0014563->*C0039052*<-C0028351	0.04736	0.12072
sct-umls	UMNSRS_similarity	C0009806	C0011991	0.510546	0.343636	0.447527	0.125	0.050079	0.588235	C0426573		C0426573	C0426573=C0009806->C0016807->C0021831->C0426684->C1261141->*C0426573*<-C0011991<-C0476288	0.159504	0.00019
sct-umls	UMNSRS_similarity	C0003864	C1623038	0	0.421979	0	0	0	0					0	0
sct-umls	UMNSRS_similarity	C0025289	C0041296	0.482823	0.345036	0.358701	0.111111	0.0504	0.555556	C1290853		C1290853	C1290853=C0025289->C1285331->C1285332->*C1290853*<-C0041296<-C0026918<-C1299528<-C0004623<-C0578491	0.165427	0.004514
sct-umls	UMNSRS_similarity	C0012833	C0001962	0.510546	0.251854	0.064004	0.125	0.032948	0.363636	C2720507		C2720507	C2720507=C0012833->C0424575->C1287406->C0037088->*C2720507*<-C0001962<-C1690586<-C0013227	0.058727	1e-06
sct-umls	UMNSRS_similarity	C0086543	C0027358	0.482823	0.239166	0.060514	0.111111	0.031095	0.333333	C2720507		C2720507	C2720507=C0086543->C0154777->C1285162->C0012634->C0037088->*C2720507*<-C0027358<-C1629845<-C0013227	0.082512	0
sct-umls	UMNSRS_similarity	C0085631	C0026549	0.43559	0.24221	0.061334	0.090909	0.03153	0.285714	C2720507		C2720507	C2720507=C0085631->C0684322->C0278060->C1285640->C1274016->C1285578->*C2720507*<-C0026549<-C0376196<-C0007680<-C0013227	0.074161	0
sct-umls	UMNSRS_similarity	C0003126	C0003564	0.482823	0.260029	0.180957	0.111111	0.0342	0.428571	C0037088		C0037088	C0037088=C0003126->C0576646->C1291731->C0422837->*C0037088*<-C0003564<-C0023009<-C0009460<-C0012634	0.222755	0.000414
sct-umls	UMNSRS_similarity	C0013132	C0006982	0.396269	0.229854	0.058071	0.076923	0.029802	0.25	C2720507		C2720507	C2720507=C0013132->C0576989->C0426533->C1827135->C0426480->C0426573->C1290906->C0037088->*C2720507*<-C0006982<-C0598272<-C0014432<-C0013227	0.053758	0
sct-umls	UMNSRS_similarity	C1623038	C0025677	0	0.364151	0	0	0	0					0	0
sct-umls	UMNSRS_similarity	C0017601	C0018681	0.621175	0.370038	0.467298	0.2	0.056489	0.777778	C1320354		C1320354	C1320354=C0017601->C0015397->C0423216->*C1320354*<-C0018681	0.135693	3.3e-05
sct-umls	UMNSRS_similarity	C0039070	C1883552	0.458023	0.229881	0.058078	0.1	0.029805	0.307692	C2720507		C2720507	C2720507=C0039070->C0344329->C0424575->C1287406->C0037088->*C2720507*<-C1883552<-C0442795<-C0442719<-C1285164	0.131422	1.1e-05
sct-umls	UMNSRS_similarity	C2004489	C0018834	0.621175	0.342977	0.446744	0.2	0.049929	0.714286	C0426573		C0426573	C0426573=C2004489->*C0426573*<-C0018834<-C0559234<-C0232483	0.226198	0.023755
sct-umls	UMNSRS_similarity	C0032143	C0038418	0.741411	0.851271	0.972039	0.333333	0.507399	0.923077	C0032144|C1636198		C0032144	C1636198=C0032143->*C1636198*<-C0038418|C0032144=C0032143->*C0032144*<-C0038418	0.089654	0.281814
sct-umls	UMNSRS_similarity	C0052796	C0008809	0.621175	0.442472	0.655929	0.2	0.078608	0.833333	C0279516		C0279516	C0279516=C0052796->C0003240->*C0279516*<-C0008809<-C1533693	0.035706	0.029152
sct-umls	UMNSRS_similarity	C0007398	C0027358	0.482823	0.234925	0.059389	0.111111	0.030499	0.333333	C2720507		C2720507	C2720507=C0007398->C1291705->C0574125->C0427350->C0037088->*C2720507*<-C0027358<-C1629845<-C0013227	0.144674	0
sct-umls	UMNSRS_similarity	C0003862	C0000970	0.458023	0.256477	0.065324	0.1	0.03365	0.307692	C2720507		C2720507	C2720507=C0003862->C0026858->C0426779->C1290906->C0037088->*C2720507*<-C0000970<-C0280004<-C0003419<-C0013227	0.029238	0
sct-umls	UMNSRS_similarity	C0005747	C0270327	0.510546	0.273458	0.246086	0.125	0.03636	0.533333	C1290906		C1290906	C1290906=C0005747->C0037763->C0427194->*C1290906*<-C0270327<-C0016811<-C0426708<-C1320355	0.234053	0.000367
sct-umls	UMNSRS_similarity	C0085635	C0018681	0.482823	0.287249	0.258413	0.111111	0.038721	0.5	C1290906		C1290906	C1290906=C0085635->C0155001->C0547030->C0042790->C0456753->*C1290906*<-C0018681<-C0578055<-C0458087	0.224713	0.000268
sct-umls	UMNSRS_similarity	C0025289	C0018681	0.510546	0.30863	0.278369	0.125	0.042688	0.533333	C1290906		C1290906	C1290906=C0025289->C0154728->C0007682->C0422878->*C1290906*<-C0018681<-C0578055<-C0458087	0.17556	6e-05
sct-umls	UMNSRS_similarity	C0017628	C0289313	0.621175	0.572218	0.822873	0.2	0.142072	0.833333	C0359086		C0359086	C0359086=C0017628->C0038766->*C0359086*<-C0289313<-C1257987	0.104346	0.202441
sct-umls	UMNSRS_similarity	C0004153	C0858529	0	0.359058	0	0	0	0					0	0
sct-umls	UMNSRS_similarity	C0003126	C0231617	0.482823	0.390976	0.570292	0.111111	0.062151	0.555556	C1291731		C1291731	C1291731=C0003126->C0576646->*C1291731*<-C0231617<-C0578061<-C0423608<-C0578060<-C0030193<-C0234185	0.255459	0.000276
sct-umls	UMNSRS_similarity	C0235250	C0061851	0.458023	0.237315	0.060021	0.1	0.030833	0.307692	C2720507		C2720507	C2720507=C0235250->C0042963->C0012634->C0037088->*C2720507*<-C0061851<-C0360055<-C0003297<-C0017173<-C0013227	0.025195	0
sct-umls	UMNSRS_similarity	C0002962	C0231618	0.510546	0.289905	0.28824	0.125	0.039193	0.588235	C0578533		C0578533	C0578533=C0002962->C0008031->C0575479->C0579140->*C0578533*<-C0231618<-C0575156<-C1531969	0.182754	0.001637
sct-umls	UMNSRS_similarity	C0398623	C0019079	0.541977	0.271172	0.188896	0.142857	0.035983	0.5	C0037088		C0037088	C0037088=C0398623->C0005779->C0012634->*C0037088*<-C0019079<-C0235560<-C0019080	0.181142	9.5e-05
sct-umls	UMNSRS_similarity	C0028754	C0076275	0.510546	0.239002	0.06047	0.125	0.031072	0.363636	C2720507		C2720507	C2720507=C0028754->C0012634->C0037088->*C2720507*<-C0076275<-C1268854<-C0014432<-C0013227	0.029665	0
sct-umls	UMNSRS_similarity	C0017642	C0020740	0.510546	0.326254	0.388674	0.125	0.046262	0.631579	C0029224		C0029224	C0029224=C0017642->C0038766->C0303848->*C0029224*<-C0020740<-C1626403<-C0579013<-C0576788	0.048408	0.033195
sct-umls	UMNSRS_similarity	C0004153	C0021400	0.510546	0.277573	0.244094	0.125	0.037049	0.533333	C0012634		C0012634	C0012634=C0004153->C0003850->C1285162->*C0012634*<-C0021400<-C0029342<-C0042769<-C0009450	0.146837	0.000208
sct-umls	UMNSRS_similarity	C0231655	C0018520	0.43559	0.277896	0.250006	0.090909	0.037104	0.444444	C1290906		C1290906	C1290906=C0231655->C0151825->C0427191->C0426779->*C1290906*<-C0018520<-C1287763<-C0455788<-C1827135<-C0426480<-C0426573	0.214642	0.000227
sct-umls	UMNSRS_similarity	C0019209	C0019214	0.836849	0.940789	0.991091	0.5	0.763299	0.956522	C0019209		C0019209	C0019209=C0019209*<-C0019214	0.34198	0.469807
sct-umls	UMNSRS_similarity	C0003126	C0012265	0.43559	0.229034	0.05786	0.090909	0.02969	0.285714	C2720507		C2720507	C2720507=C0003126->C0576646->C1291731->C0422837->C0037088->*C2720507*<-C0012265<-C0360706<-C0003195<-C0007220<-C0013227	0.093403	0
sct-umls	UMNSRS_similarity	C0025289	C0042313	0.415109	0.244028	0.061829	0.083333	0.031792	0.266667	C2720507		C2720507	C2720507=C0025289->C1285331->C1285332->C1290884->C0012634->C0037088->*C2720507*<-C0042313<-C0162724<-C0279516<-C0003204<-C0013227	0.102032	0
sct-umls	UMNSRS_similarity	C0751229	C0037384	0	0.359058	0	0	0	0					0	0
sct-umls	UMNSRS_similarity	C0392071	C0008809	0.43559	0.229653	0.058019	0.090909	0.029774	0.285714	C2720507		C2720507	C2720507=C0392071->C0033575->C1302710->C1290853->C0012634->C0037088->*C2720507*<-C0008809<-C1533693<-C0034423<-C0013227	0.044607	0
sct-umls	UMNSRS_similarity	C0016204	C0018520	0.510546	0.343408	0.447256	0.125	0.050027	0.588235	C0426573		C0426573	C0426573=C0016204->C0476288->*C0426573*<-C0018520<-C1287763<-C0455788<-C1827135<-C0426480	0.189649	0.001036
sct-umls	UMNSRS_similarity	C0016382	C0060277	0.378825	0.229188	0.0579	0.071429	0.029711	0.235294	C2720507		C2720507	C2720507=C0016382->C0162819->C0042373->C0263978->C1290853->C0012634->C0037088->*C2720507*<-C0060277<-C1298637<-C0302583<-C0018928<-C0018938<-C0013227	0.072299	0
sct-umls	UMNSRS_similarity	C0152149	C0003564	0.510546	0.331146	0.417715	0.125	0.047306	0.588235	C0574125		C0574125	C0574125=C0152149->C1291681->C1291680->*C0574125*<-C0003564<-C1286686<-C1286658<-C0566622	0.235287	0.000121
sct-umls	UMNSRS_similarity	C0018995	C0003864	0.458023	0.316115	0.279464	0.1	0.044171	0.470588	C0012634		C0012634	C0012634=C0018995->C0282193->C0012715->C0154260->C0025517->*C0012634*<-C0003864<-C1285331<-C1285332<-C1290884	0.155011	0.000104
sct-umls	UMNSRS_similarity	C0149651	C0042878	0.482823	0.22825	0.05766	0.111111	0.029584	0.333333	C2720507		C2720507	C2720507=C0149651->C1265981->C0332447->C1260954->C1268086->*C2720507*<-C0042878<-C0018938<-C0013227	0.091381	0
sct-umls	UMNSRS_similarity	C0152149	C0040460	0.541977	0.447816	0.675384	0.142857	0.080547	0.727273	C0458087		C0458087	C0458087=C0152149->C0000737->C0578056->*C0458087*<-C0040460<-C0015468<-C0578055	0.22588	0.002512
sct-umls	UMNSRS_similarity	C0232471	C0020175	0	0.362883	0	0	0	0					0	0
sct-umls	UMNSRS_similarity	C0036396	C0020740	0.415109	0.234387	0.059248	0.083333	0.030424	0.266667	C2720507		C2720507	C2720507=C0036396->C0031121->C0027796->C1300028->C0012634->C0037088->*C2720507*<-C0020740<-C0003211<-C0003209<-C0002771<-C0013227	0.048232	0
sct-umls	UMNSRS_similarity	C0006277	C0032285	0.741411	0.661884	0.877746	0.333333	0.213869	0.909091	C1290890|C1285331		C1290890	C1290890=C0006277->*C1290890*<-C0032285|C1285331=C0006277->*C1285331*<-C0032285	0.165969	0.07662
sct-umls	UMNSRS_similarity	C0006840	C0025815	0.415109	0.249462	0.063332	0.083333	0.03259	0.266667	C2720507		C2720507	C2720507=C0006840->C0276697->C0026946->C0009450->C0012634->C0037088->*C2720507*<-C0025815<-C0017710<-C0001617<-C0360511<-C0013227	0.031085	0
sct-umls	UMNSRS_similarity	C0037384	C0001962	0.510546	0.237597	0.060096	0.125	0.030873	0.363636	C2720507		C2720507	C2720507=C0037384->C0037090->C1689949->C0037088->*C2720507*<-C0001962<-C1690586<-C0013227	0.057115	0
sct-umls	UMNSRS_similarity	C0232197	C0357929	0.458023	0.232361	0.058719	0.1	0.030145	0.307692	C2720507		C2720507	C2720507=C0232197->C0264886->C0018799->C0577785->C1320355->C1290906->C0037088->*C2720507*<-C0357929<-C0013227	0.084605	0
sct-umls	UMNSRS_similarity	C0012265	C0012373	0.621175	0.341102	0.428529	0.2	0.049504	0.777778	C1320237		C1320237	C1320237=C0012265->C0007158->*C1320237*<-C0012373<-C1320166	0.031888	0.020698
sct-umls	UMNSRS_similarity	C0002333	C0024002	0.741411	0.672318	0.900096	0.333333	0.224295	0.933333	C0005064|C0360114		C0360114	C0360114=C0002333->*C0360114*<-C0024002|C0005064=C0002333->*C0005064*<-C0024002	0.099703	0.195337
sct-umls	UMNSRS_similarity	C0019158	C1623038	0	0.386233	0	0	0	0					0	0
sct-umls	UMNSRS_similarity	C0013404	C0025815	0.415109	0.247778	0.062862	0.083333	0.032341	0.266667	C2720507		C2720507	C2720507=C0013404->C1287669->C0577969->C0425442->C1290906->C0037088->*C2720507*<-C0025815<-C0017710<-C0001617<-C0360511<-C0013227	0.03419	0
sct-umls	UMNSRS_similarity	C0149651	C0885057	0.43559	0.225574	0.05698	0.090909	0.029226	0.285714	C2720507		C2720507	C2720507=C0149651->C1265981->C0332447->C1260954->C1268086->*C2720507*<-C0885057<-C1445146<-C1445102<-C0440016<-C0013227	0.009614	0
sct-umls	UMNSRS_similarity	C0035435	C0917801	0.510546	0.295716	0.260326	0.125	0.040246	0.533333	C0012634		C0012634	C0012634=C0035435->C0026857->C1285159->C1290853->*C0012634*<-C0917801<-C0700201<-C0851578	0.194758	0.000112
sct-umls	UMNSRS_similarity	C0035435	C0032950	0.43559	0.24493	0.062076	0.090909	0.031923	0.285714	C2720507		C2720507	C2720507=C0035435->C0026857->C0426779->C1290906->C0037088->*C2720507*<-C0032950<-C0017710<-C0001617<-C0360511<-C0013227	0.044025	0
sct-umls	UMNSRS_similarity	C0011847	C0020456	0	0.385692	0	0	0	0					0	0
sct-umls	UMNSRS_similarity	C0232197	C0043031	0.415109	0.232424	0.058735	0.083333	0.030153	0.266667	C2720507		C2720507	C2720507=C0232197->C0264886->C0018799->C0577785->C1320355->C1290906->C0037088->*C2720507*<-C0043031<-C0035805<-C0031253<-C0013227	0.133486	0
sct-umls	UMNSRS_similarity	C0877781	C0017887	0.43559	0.232411	0.058732	0.090909	0.030151	0.285714	C2720507		C2720507	C2720507=C0877781->C2733300->C1531482->C0420206->*C2720507*<-C0017887<-C0360716<-C0042402<-C0003364<-C0007220<-C0013227	0.020095	0
sct-umls	UMNSRS_similarity	C0040038	C0232197	0.541977	0.385552	0.538837	0.142857	0.060632	0.7	C0007222		C0007222	C0007222=C0040038->C2586211->C0042373->*C0007222*<-C0232197<-C0264886<-C0018799	0.181851	0.000469
sct-umls	UMNSRS_similarity	C0019079	C0043031	0.482823	0.228818	0.057805	0.111111	0.029661	0.333333	C2720507		C2720507	C2720507=C0019079->C0235560->C0019080->C0037088->*C2720507*<-C0043031<-C0035805<-C0031253<-C0013227	0.107746	0
sct-umls	UMNSRS_similarity	C0029456	C0246719	0.43559	0.237442	0.060055	0.090909	0.030851	0.285714	C2720507		C2720507	C2720507=C0029456->C0005940->C0427191->C0426779->C1290906->C0037088->*C2720507*<-C0246719<-C0012544<-C0521941<-C0013227	0.02359	0
sct-umls	UMNSRS_similarity	C0004134	C0009806	0.43559	0.26952	0.187702	0.090909	0.035713	0.375	C0037088		C0037088	C0037088=C0004134->C0575091->C0427350->*C0037088*<-C0009806<-C0016807<-C0021831<-C0266805<-C1302710<-C1290853<-C0012634	0.197654	3e-05
sct-umls	UMNSRS_similarity	C0026946	C0009187	0.621175	0.484182	0.638191	0.2	0.095082	0.714286	C0009450		C0009450	C0009450=C0026946->*C0009450*<-C0009187<-C0033740<-C0030499	0.167752	0.003087
sct-umls	UMNSRS_similarity	C0036396	C0231236	0.458023	0.255826	0.178034	0.1	0.03355	0.4	C0037088		C0037088	C0037088=C0036396->C0031121->C0027796->C1300028->C0012634->*C0037088*<-C0231236<-C1282984<-C0424575<-C1287406	0.246826	1.7e-05
sct-umls	UMNSRS_similarity	C0009014	C0025859	0.541977	0.468715	0.695546	0.142857	0.088604	0.75	C1320237|C0003364|C0004382		C0003364	C0004382=C0009014->C0360167->C0039052->*C0004382*<-C0025859<-C0304516<-C0001645|C1320237=C0009014->C0360167->C0039052->*C1320237*<-C0025859<-C0304516<-C0001645|C0003364=C0009014->C1268904->C0304523->*C0003364*<-C0025859<-C0304516<-C0001645	0.037778	0.012774
sct-umls	UMNSRS_similarity	C0003615	C0007546	0.362586	0.231236	0.058427	0.066667	0.02999	0.222222	C2720507		C2720507	C2720507=C0003615->C0578878->C1285331->C1285332->C1290884->C0012634->C0037088->*C2720507*<-C0007546<-C0304317<-C2266959<-C0026458<-C0279516<-C0003204<-C0013227	0.132528	0
sct-umls	UMNSRS_similarity	C0007561	C0007557	0.621175	0.609087	0.857489	0.2	0.168093	0.857143	C2266959		C2266959	C2266959=C0007561->C0304320->*C2266959*<-C0007557<-C0304319	0.073701	0.153025
sct-umls	UMNSRS_similarity	C0877781	C0000970	0.482823	0.241348	0.061101	0.111111	0.031406	0.333333	C2720507		C2720507	C2720507=C0877781->C2733300->C1531482->C0420206->*C2720507*<-C0000970<-C0280004<-C0003419<-C0013227	0.010515	0
sct-umls	UMNSRS_similarity	C0070166	C0043031	0.673698	0.330734	0.416404	0.25	0.047217	0.823529	C1320237		C1320237	C1320237=C0070166->*C1320237*<-C0043031<-C0010206	0.044823	0.026349
sct-umls	UMNSRS_similarity	C0017160	C0013369	0.673698	0.47377	0.701344	0.25	0.090672	0.88	C0021831		C0021831	C0021831=C0017160->*C0021831*<-C0013369<-C0178238	0.169247	0.014942
sct-umls	UMNSRS_similarity	C0014544	C0019209	0.621175	0.356396	0.440705	0.2	0.053081	0.75	C1302710		C1302710	C1302710=C0014544->C0006111->*C1302710*<-C0019209<-C0023895	0.166297	0.000443
sct-umls	UMNSRS_similarity	C0020639	C0020175	0.482823	0.258534	0.179913	0.111111	0.033967	0.428571	C0037088		C0037088	C0037088=C0020639->C0025517->C0012634->*C0037088*<-C0020175<-C0566580<-C0559899<-C0574125<-C0427350	0.279684	9e-06
sct-umls	UMNSRS_similarity	C0013404	C0073992	0.415109	0.247508	0.062787	0.083333	0.032301	0.266667	C2720507		C2720507	C2720507=C0013404->C1287669->C0577969->C0425442->C1290906->C0037088->*C2720507*<-C0073992<-C1272573<-C0039052<-C0004382<-C0013227	0.044371	0
sct-umls	UMNSRS_similarity	C0028978	C0025598	0.621175	0.34536	0.433543	0.2	0.050475	0.777778	C1320237		C1320237	C1320237=C0028978->C0358591->*C1320237*<-C0025598<-C0005382	0.073277	0.147201
sct-umls	UMNSRS_similarity	C0008838	C0061851	0.621175	0.333808	0.419986	0.2	0.047884	0.777778	C1320237		C1320237	C1320237=C0008838->C1532645->*C1320237*<-C0061851<-C0360055	0.019327	0.028277
sct-umls	UMNSRS_similarity	C0025815	C0032950	0.741411	0.606021	0.849106	0.333333	0.165759	0.9375	C0017711|C0017710		C0017711	C0017710=C0025815->*C0017710*<-C0032950|C0017711=C0025815->*C0017711*<-C0032950	0.029334	0.050752
sct-umls	UMNSRS_similarity	C0022116	C0286651	0.458023	0.238229	0.060264	0.1	0.030962	0.307692	C2720507		C2720507	C2720507=C0022116->C1276288->C0425560->C1290906->C0037088->*C2720507*<-C0286651<-C0360714<-C0014432<-C0013227	0.013664	0
sct-umls	UMNSRS_similarity	C0231655	C0017887	0.396269	0.232411	0.058732	0.076923	0.030151	0.25	C2720507		C2720507	C2720507=C0231655->C0151825->C0427191->C0426779->C1290906->C0037088->*C2720507*<-C0017887<-C0360716<-C0042402<-C0003364<-C0007220<-C0013227	0.071359	0
sct-umls	UMNSRS_similarity	C0026946	C0005716	0.741411	0.615474	0.831185	0.333333	0.173063	0.857143	C0026946		C0026946	C0026946=C0026946*<-C0005716<-C0276697	0.166787	0.052889
sct-umls	UMNSRS_similarity	C0027497	C0061851	0.43559	0.240313	0.060822	0.090909	0.031258	0.285714	C2720507		C2720507	C2720507=C0027497->C1261141->C0426573->C1290906->C0037088->*C2720507*<-C0061851<-C0360055<-C0003297<-C0017173<-C0013227	0.016679	0
sct-umls	UMNSRS_similarity	C0008402	C1142985	0.673698	0.554269	0.809418	0.25	0.130903	0.857143	C1320237|C0003367		C0003367	C0003367=C0008402->C0003072->*C0003367*<-C1142985|C1320237=C0008402->C0003072->*C1320237*<-C1142985	0.04531	0.097303
sct-umls	UMNSRS_similarity	C1883552	C0074554	0.482823	0.230685	0.058285	0.111111	0.029915	0.333333	C2720507		C2720507	C2720507=C1883552->C0442795->C0442719->C1285164->*C2720507*<-C0074554<-C0360714<-C0014432<-C0013227	0.021068	0
sct-umls	UMNSRS_similarity	C0152447	C0003564	0.415109	0.261331	0.18187	0.083333	0.034403	0.352941	C0037088		C0037088	C0037088=C0152447->C0426398->C1291662->C0577118->C0579140->C0578533->C1290906->*C0037088*<-C0003564<-C0023009<-C0009460<-C0012634	0.221916	0.000197
sct-umls	UMNSRS_similarity	C0079083	C0008838	0.741411	0.85295	0.972699	0.333333	0.5113	0.9	C0206135|C1443631|C1443632		C1443632	C0206135=C0079083->*C0206135*<-C0008838|C1443631=C0079083->*C1443631*<-C0008838|C1443632=C0079083->*C1443632*<-C0008838	0.191021	0.429756
sct-umls	UMNSRS_similarity	C0442874	C0039128	0.510546	0.39344	0.41411	0.125	0.062853	0.588235	C0012634|C1290853		C1290853	C0012634=C0442874->C0027765->C1285159->C1290853->*C0012634*<-C0039128<-C0036916<-C0009450|C1290853=C0442874->C0027765->C1285159->*C1290853*<-C0039128<-C0037974<-C0004623<-C0578491	0.144535	0.003555
sct-umls	UMNSRS_similarity	C0039128	C0220892	0	0.401098	0	0	0	0					0	0
sct-umls	UMNSRS_similarity	C0022251	C0025859	0.621175	0.344532	0.432567	0.2	0.050284	0.777778	C1320237		C1320237	C1320237=C0022251->*C1320237*<-C0025859<-C0304516<-C0001645	0.030242	0.022346
sct-umls	UMNSRS_similarity	C0027697	C0553735	0.482823	0.287944	0.259045	0.111111	0.038844	0.5	C1290906		C1290906	C1290906=C0027697->C1285331->C1285332->C1290853->*C1290906*<-C0553735<-C0426524<-C0426522<-C0424722	0.151535	0.000817
sct-umls	UMNSRS_similarity	C0013090	C0220892	0	0.3699	0	0	0	0					0	0
sct-umls	UMNSRS_similarity	C0041948	C0020740	0.458023	0.236496	0.059804	0.1	0.030719	0.307692	C2720507		C2720507	C2720507=C0041948->C0025517->C0012634->C0037088->*C2720507*<-C0020740<-C0003211<-C0003209<-C0002771<-C0013227	0.050744	0
sct-umls	UMNSRS_similarity	C0034642	C0010520	0.57826	0.266596	0.185602	0.166667	0.03524	0.545455	C0037088		C0037088	C0037088=C0034642->C0425542->C1291005->C0427350->*C0037088*<-C0010520	0.206312	7.5e-05
sct-umls	UMNSRS_similarity	C0231451	C0020175	0.541977	0.300313	0.331506	0.142857	0.041099	0.571429	C0427350		C0427350	C0427350=C0231451->C0575102->*C0427350*<-C0020175<-C0566580<-C0559899<-C0574125	0.283394	0.000692
sct-umls	UMNSRS_similarity	C0152149	C0246719	0.458023	0.2274	0.057443	0.1	0.02947	0.307692	C2720507		C2720507	C2720507=C0152149->C0567248->C1320355->C1290906->C0037088->*C2720507*<-C0246719<-C0012544<-C0521941<-C0013227	0.027517	0
sct-umls	UMNSRS_similarity	C1623038	C0018995	0	0.365603	0	0	0	0					0	0
sct-umls	UMNSRS_similarity	C0030305	C0086543	0.510546	0.294789	0.259478	0.125	0.040076	0.533333	C0012634		C0012634	C0012634=C0030305->C1285331->C1285332->C1290884->*C0012634*<-C0086543<-C0154777<-C1285162	0.116558	0.0008
sct-umls	UMNSRS_similarity	C0030305	C0332566	0.510546	0.264286	0.183957	0.125	0.03487	0.461538	C0037088		C0037088	C0037088=C0030305->C1285331->C1285332->C1290884->C0012634->*C0037088*<-C0332566<-C0332563	0.114059	0.000481
sct-umls	UMNSRS_similarity	C0040038	C0013404	0.458023	0.305233	0.275131	0.1	0.042032	0.470588	C1290906		C1290906	C1290906=C0040038->C2586211->C0042373->C0425654->C0425560->*C1290906*<-C0013404<-C1287669<-C0577969<-C0425442	0.157236	3.1e-05
sct-umls	UMNSRS_similarity	C0019158	C0019209	0.741411	0.576272	0.819226	0.333333	0.144724	0.909091	C0023895		C0023895	C0023895=C0019158->*C0023895*<-C0019209	0.188867	0.021592
sct-umls	UMNSRS_similarity	C0034880	C0003564	0.510546	0.331146	0.417715	0.125	0.047306	0.588235	C0012634|C0574125		C0574125	C0012634=C0034880->C0013447->C0395797->C1290853->*C0012634*<-C0003564<-C0023009<-C0009460|C0574125=C0034880->C0423522->C1455844->*C0574125*<-C0003564<-C1286686<-C1286658<-C0566622	0.221816	0.000184
sct-umls	UMNSRS_similarity	C0040034	C0018834	0.482823	0.269651	0.187796	0.111111	0.035734	0.428571	C0037088		C0037088	C0037088=C0040034->C0005779->C0012634->*C0037088*<-C0018834<-C0221727<-C0577006<-C1320355<-C1290906	0.189904	2.8e-05
sct-umls	UMNSRS_similarity	C0003615	C0031154	0.673698	0.392354	0.542742	0.25	0.062543	0.823529	C1285331		C1285331	C1285331=C0003615->C0578878->*C1285331*<-C0031154	0.180206	0.010021
sct-umls	UMNSRS_similarity	C0025587	C0009262	0.415109	0.226278	0.057158	0.083333	0.02932	0.266667	C2720507		C2720507	C2720507=C0025587->C0151825->C0427191->C0426779->C1290906->C0037088->*C2720507*<-C0009262<-C0360273<-C0018100<-C1298773<-C0013227	0.153192	0
sct-umls	UMNSRS_similarity	C0741439	C1282609	0.621175	0.490085	0.737738	0.2	0.097677	0.75	C0023510		C0023510	C0023510=C0741439->C0151683->C0023518->*C0023510*<-C1282609	0.124588	0.018504
sct-umls	UMNSRS_similarity	C0028351	C0033487	0.673698	0.329066	0.414465	0.25	0.046859	0.823529	C1320237		C1320237	C1320237=C0028351->C0039052->*C1320237*<-C0033487	0.048947	0.008516
sct-umls	UMNSRS_similarity	C0035435	C0162323	0	0.37794	0	0	0	0					0.12058	0
sct-umls	UMNSRS_similarity	C0085593	C0037384	0.482823	0.256885	0.178767	0.111111	0.033713	0.428571	C0037088		C0037088	C0037088=C0085593->C0424789->C0578033->C0424449->C0427350->*C0037088*<-C0037384<-C0037090<-C1689949	0.235625	0.020514
sct-umls	UMNSRS_similarity	C0276185	C0752270	0.43559	0.225937	0.057072	0.090909	0.029274	0.285714	C2720507		C2720507	C2720507=C0276185->C1532229->C0032870->C0042769->C0009450->C0012634->C0037088->*C2720507*<-C0752270<-C1636187<-C0013227	0.045902	0
sct-umls	UMNSRS_similarity	C1257763	C0010592	0.482823	0.246719	0.062569	0.111111	0.032185	0.333333	C2720507		C2720507	C2720507=C1257763->C0028709->C0012634->C0037088->*C2720507*<-C0010592<-C1562036<-C0014432<-C0013227	0.080331	0
sct-umls	UMNSRS_similarity	C0023530	C0005740	0.43559	0.230131	0.058142	0.090909	0.029839	0.285714	C2720507		C2720507	C2720507=C0023530->C0023510->C1532237->C0012634->C0037088->*C2720507*<-C0005740<-C0010861<-C0003236<-C0003392<-C0013227	0.128242	0
sct-umls	UMNSRS_similarity	C0040165	C0279175	0.836849	0.847468	0.96845	0.5	0.498672	0.952381	C0279175		C0279175	C0279175=C0040165->*C0279175	0.189197	0.359345
sct-umls	UMNSRS_similarity	C0004153	C0152447	0.415109	0.275136	0.247563	0.083333	0.03664	0.421053	C1290906		C1290906	C1290906=C0004153->C0003850->C0410013->C0263978->C1290853->*C1290906*<-C0152447<-C0426398<-C1291662<-C0577118<-C0579140<-C0578533	0.157067	0.000149
sct-umls	UMNSRS_similarity	C0232197	C0040165	0.396269	0.237454	0.060058	0.076923	0.030853	0.25	C2720507		C2720507	C2720507=C0232197->C0264886->C0018799->C0577785->C1320355->C1290906->C0037088->*C2720507*<-C0040165<-C0279175<-C0019928<-C0360511<-C0013227	0.103841	0
sct-umls	UMNSRS_similarity	C0398623	C0043031	0.482823	0.242483	0.061408	0.111111	0.031569	0.333333	C2720507		C2720507	C2720507=C0398623->C0005779->C0012634->C0037088->*C2720507*<-C0043031<-C0035805<-C0031253<-C0013227	0.127995	0
sct-umls	UMNSRS_similarity	C0018991	C0018681	0.541977	0.301523	0.271623	0.142857	0.041326	0.571429	C1290906		C1290906	C1290906=C0018991->C0007682->C0422878->*C1290906*<-C0018681<-C0578055<-C0458087	0.178207	0.000128
sct-umls	UMNSRS_similarity	C0004153	C0040460	0.458023	0.273367	0.246006	0.1	0.036345	0.470588	C1290906|C0037088		C1290906	C0037088=C0004153->C0003850->C1285162->C0012634->*C0037088*<-C0040460<-C0015468<-C0578055<-C0458087<-C1290906|C1290906=C0004153->C0003850->C0410013->C0263978->C1290853->*C1290906*<-C0040460<-C0015468<-C0578055<-C0458087	0.169572	0.000161
sct-umls	UMNSRS_similarity	C0009024	C0037763	0.741411	0.453004	0.639607	0.333333	0.082477	0.833333	C0427194		C0427194	C0427194=C0009024->*C0427194*<-C0037763	0.201281	0.026869
sct-umls	UMNSRS_similarity	C0553735	C0027697	0.482823	0.287944	0.259045	0.111111	0.038844	0.5	C1290906		C1290906	C1290906=C0553735->C0426524->C0426522->C0424722->*C1290906*<-C0027697<-C1285331<-C1285332<-C1290853	0.151535	0.000817
sct-umls	UMNSRS_similarity	C0013404	C0027358	0.458023	0.247571	0.062805	0.1	0.03231	0.307692	C2720507		C2720507	C2720507=C0013404->C1287669->C0577969->C0425442->C1290906->C0037088->*C2720507*<-C0027358<-C1629845<-C0013227	0.122439	0
sct-umls	UMNSRS_similarity	C0006309	C0027358	0.43559	0.232986	0.058882	0.090909	0.030231	0.285714	C2720507		C2720507	C2720507=C0006309->C1319381->C0085423->C0004623->C0009450->C0012634->C0037088->*C2720507*<-C0027358<-C1629845<-C0013227	0.112751	0
sct-umls	UMNSRS_similarity	C0025287	C0020453	0.541977	0.277798	0.249919	0.142857	0.037087	0.571429	C1290906		C1290906	C1290906=C0025287->C0576482->C0422878->*C1290906*<-C0020453<-C0455205<-C1291044	0.200981	0.003634
sct-umls	UMNSRS_similarity	C0039730	C0060277	0.378825	0.237972	0.060195	0.071429	0.030926	0.235294	C2720507		C2720507	C2720507=C0039730->C0271976->C0002871->C0221016->C1533163->C0012634->C0037088->*C2720507*<-C0060277<-C1298637<-C0302583<-C0018928<-C0018938<-C0013227	0.067046	0
sct-umls	UMNSRS_similarity	C0017887	C0025859	0.57826	0.341712	0.429247	0.166667	0.049642	0.736842	C1320237		C1320237	C1320237=C0017887->C0360716->*C1320237*<-C0025859<-C0304516<-C0001645	0.02432	0.014072
sct-umls	UMNSRS_similarity	C0020517	C0025287	0.510546	0.313074	0.221291	0.125	0.043562	0.461538	C0037088		C0037088	C0037088=C0020517->C1628518->C0012634->*C0037088*<-C0025287<-C0576482<-C0422878<-C1290906	0.153434	0.000247
sct-umls	UMNSRS_similarity	C0242706	C0076275	0.458023	0.226316	0.057168	0.1	0.029325	0.307692	C2720507		C2720507	C2720507=C0242706->C0342965->C0025517->C0012634->C0037088->*C2720507*<-C0076275<-C1268854<-C0014432<-C0013227	0.039616	0
sct-umls	UMNSRS_similarity	C0001882	C0029456	0.482823	0.266979	0.185876	0.111111	0.035301	0.428571	C0037088		C0037088	C0037088=C0001882->C0026603->C1633746->*C0037088*<-C0029456<-C0005940<-C0427191<-C0426779<-C1290906	0.210662	0.000295
sct-umls	UMNSRS_similarity	C0009806	C0012373	0.396269	0.237182	0.059986	0.076923	0.030815	0.25	C2720507		C2720507	C2720507=C0009806->C0016807->C0021831->C0266805->C1302710->C1290853->C0012634->C0037088->*C2720507*<-C0012373<-C0006684<-C0007220<-C0013227	0.039526	0
sct-umls	UMNSRS_similarity	C0006840	C0026946	0.741411	0.705583	0.892602	0.333333	0.261049	0.857143	C0026946		C0026946	C0026946=C0006840->C0276697->*C0026946	0.156869	0.031667
sct-umls	UMNSRS_similarity	C0074554	C0016157	0.621175	0.572021	0.823465	0.2	0.141945	0.818182	C0003367		C0003367	C0003367=C0074554->C0360714->*C0003367*<-C0016157<-C0354657	0.069939	0.216248
sct-umls	UMNSRS_similarity	C0009421	C0003129	0	0.386469	0	0	0	0					0	0
sct-umls	UMNSRS_similarity	C0002962	C0858529	0	0.36846	0	0	0	0					0	0
sct-umls	UMNSRS_similarity	C0042384	C0009951	0	0.401634	0	0	0	0					0.084432	0
sct-umls	UMNSRS_similarity	C0039070	C0002333	0.43559	0.232325	0.05871	0.090909	0.03014	0.285714	C2720507		C2720507	C2720507=C0039070->C0344329->C0424575->C1287406->C0037088->*C2720507*<-C0002333<-C0005064<-C0003286<-C0007680<-C0013227	0.098713	0
sct-umls	UMNSRS_similarity	C0018081	C0076275	0.458023	0.240865	0.060971	0.1	0.031337	0.307692	C2720507		C2720507	C2720507=C0018081->C0036916->C0009450->C0012634->C0037088->*C2720507*<-C0076275<-C1268854<-C0014432<-C0013227	0.024788	0
sct-umls	UMNSRS_similarity	C0242706	C0076275	0.458023	0.226316	0.057168	0.1	0.029325	0.307692	C2720507		C2720507	C2720507=C0242706->C0342965->C0025517->C0012634->C0037088->*C2720507*<-C0076275<-C1268854<-C0014432<-C0013227	0.039616	0
sct-umls	UMNSRS_similarity	C0036323	C0242723	0	0.386038	0	0	0	0					0	0
sct-umls	UMNSRS_similarity	C0286651	C0074554	0.741411	0.703271	0.915053	0.333333	0.25831	0.909091	C0360714		C0360714	C0360714=C0286651->*C0360714*<-C0074554	0.168745	0.242814
sct-umls	UMNSRS_similarity	C0037384	C0221232	0.458023	0.274507	0.247009	0.1	0.036535	0.470588	C1290906		C1290906	C1290906=C0037384->C0037090->C0425442->*C1290906*<-C0221232<-C0015230<-C0037284<-C0037274<-C0455205<-C1291044	0.181096	4.2e-05
sct-umls	UMNSRS_similarity	C0003129	C0004134	0	0.376392	0	0	0	0					0	0
sct-umls	UMNSRS_similarity	C0009421	C0086543	0.510546	0.330454	0.357818	0.125	0.047157	0.631579	C0012634|C1285159		C1285159	C0012634=C0009421->C0027765->C1285159->C1290853->*C0012634*<-C0086543<-C0154777<-C1285162|C1285159=C0009421->C0027765->*C1285159*<-C0086543<-C0154777<-C0015397<-C1269791<-C0042790	0.121487	0.001351
sct-umls	UMNSRS_similarity	C0085208	C0002600	0.673698	0.535136	0.78426	0.25	0.119962	0.88	C0003289		C0003289	C0003289=C0085208->*C0003289*<-C0002600<-C0003290	0.042193	0.038331
sct-umls	UMNSRS_similarity	C0003126	C0009806	0.415109	0.288995	0.287354	0.083333	0.039031	0.47619	C0578533		C0578533	C0578533=C0003126->C1269534->C0578002->C1320354->C0575141->*C0578533*<-C0009806<-C0016807<-C0021831<-C0426684<-C0577118<-C0579140	0.186123	3.7e-05
sct-umls	UMNSRS_similarity	C0018681	C0016382	0.57826	0.349858	0.443171	0.166667	0.051521	0.736842	C1320354		C1320354	C1320354=C0018681->*C1320354*<-C0016382<-C0455815<-C1286501<-C0578002	0.174281	0.000285
sct-umls	UMNSRS_similarity	C0741439	C0027497	0.458023	0.265312	0.184686	0.1	0.035034	0.4	C0037088		C0037088	C0037088=C0741439->C0151683->C0580316->C1292123->C2711906->*C0037088*<-C0027497<-C1261141<-C0426573<-C1290906	0.063758	0.000236
sct-umls	UMNSRS_similarity	C0031412	C0042291	0.673698	0.513695	0.757567	0.25	0.108784	0.857143	C0003286		C0003286	C0003286=C0031412->C0360117->*C0003286*<-C0042291	0.03994	0.051711
sct-umls	UMNSRS_similarity	C0005740	C0012772	0.57826	0.326513	0.411503	0.166667	0.046316	0.736842	C1320237		C1320237	C1320237=C0005740->*C1320237*<-C0012772<-C1627760<-C0038776<-C0300973	0.108352	0.014704
sct-umls	UMNSRS_similarity	C0376286	C0038187	0	0.361693	0	0	0	0					0	0
sct-umls	UMNSRS_similarity	C0026946	C0025815	0.458023	0.270679	0.069543	0.1	0.035902	0.307692	C2720507		C2720507	C2720507=C0026946->C0009450->C0012634->C0037088->*C2720507*<-C0025815<-C0017710<-C0001617<-C0360511<-C0013227	0.031083	0
sct-umls	UMNSRS_similarity	C0162323	C0003862	0	0.385613	0	0	0	0					0.113508	0
sct-umls	UMNSRS_similarity	C0878544	C0002962	0.741411	0.693671	0.900556	0.333333	0.247243	0.916667	C0878544		C0878544	C0878544=C0878544*<-C0002962<-C0151744	0.140402	0.04329
sct-umls	UMNSRS_similarity	C1623038	C0074554	0	0.368547	0	0	0	0					0	0
sct-umls	UMNSRS_similarity	C0020175	C0038187	0.458023	0.302326	0.333632	0.1	0.041478	0.470588	C0427350|C0037088		C0427350	C0037088=C0020175->C0566580->C0559899->C0574125->C0427350->*C0037088*<-C0038187<-C0162429<-C0028709<-C0012634|C0427350=C0020175->C0566580->C0559899->C0574125->*C0427350*<-C0038187<-C0162429<-C1291079<-C0577601<-C0574124	0.297949	1.2e-05
sct-umls	UMNSRS_similarity	C0020676	C0009421	0.57826	0.336514	0.364517	0.166667	0.048479	0.705882	C1285159		C1285159	C1285159=C0020676->C0040128->C0014130->*C1285159*<-C0009421<-C0027765	0.179358	0.00073
sct-umls	UMNSRS_similarity	C0021400	C0002403	0.43559	0.23238	0.058724	0.090909	0.030147	0.285714	C2720507		C2720507	C2720507=C0021400->C0029342->C0042769->C0009450->C0012634->C0037088->*C2720507*<-C0002403<-C0003451<-C0003204<-C0013227	0.11454	0
sct-umls	UMNSRS_similarity	C0000970	C0020740	0.673698	0.582163	0.819229	0.25	0.148666	0.88	C0003211		C0003211	C0003211=C0000970->C1690486->*C0003211*<-C0020740	0.046288	0.023977
sct-umls	UMNSRS_similarity	C0242706	C0003129	0	0.359058	0	0	0	0					0	0
sct-umls	UMNSRS_similarity	C0022116	C0022251	0.43559	0.242854	0.061509	0.090909	0.031622	0.285714	C2720507		C2720507	C2720507=C0022116->C1276288->C0425560->C1290906->C0037088->*C2720507*<-C0022251<-C0042402<-C0003364<-C0007220<-C0013227	0.049254	0
sct-umls	UMNSRS_similarity	C0003128	C0040485	0.43559	0.257522	0.179209	0.090909	0.033811	0.375	C0037088		C0037088	C0037088=C0003128->C1291681->C1291680->C0574125->C0427350->*C0037088*<-C0040485<-C1290143<-C0558385<-C1290853<-C0012634	0.216876	3.4e-05
sct-umls	UMNSRS_similarity	C0041296	C0019079	0.482823	0.249386	0.063311	0.111111	0.032579	0.333333	C2720507		C2720507	C2720507=C0041296->C0456953->C0282354->C1285164->*C2720507*<-C0019079<-C0235560<-C0019080<-C0037088	0.150328	0.000738
sct-umls	UMNSRS_similarity	C0232197	C0002962	0.621175	0.457137	0.677703	0.2	0.084046	0.833333	C0018799		C0018799	C0018799=C0232197->C0264886->*C0018799*<-C0002962<-C0151744	0.157909	0.002098
sct-umls	UMNSRS_similarity	C0020676	C0557875	0.43559	0.273199	0.19037	0.090909	0.036317	0.375	C0037088		C0037088	C0037088=C0020676->C0040128->C0558385->C1290853->C0012634->*C0037088*<-C0557875<-C0015672<-C1282984<-C0424575<-C1287406	0.194162	9.9e-05
sct-umls	UMNSRS_similarity	C0039128	C0497327	0.541977	0.313561	0.277016	0.142857	0.043659	0.571429	C0012634		C0012634	C0012634=C0039128->C0036916->C0009450->*C0012634*<-C0497327<-C0029227<-C0004936	0.141567	0.004015
sct-umls	UMNSRS_similarity	C0079083	C0061851	0.57826	0.332751	0.418753	0.166667	0.047653	0.736842	C1320237		C1320237	C1320237=C0079083->C0206135->C0303489->*C1320237*<-C0061851<-C0360055	0.018619	0.023849
sct-umls	UMNSRS_similarity	C0013132	C0085593	0.396269	0.257676	0.179316	0.076923	0.033835	0.333333	C0037088		C0037088	C0037088=C0013132->C0576989->C0426533->C1827135->C0426480->C0426573->C1290906->*C0037088*<-C0085593<-C0424789<-C0578033<-C0424449<-C0427350	0.238713	0.009319
sct-umls	UMNSRS_similarity	C0003864	C0231236	0.458023	0.291406	0.204032	0.1	0.039462	0.4	C0037088		C0037088	C0037088=C0003864->C1285331->C1285332->C1290884->C0012634->*C0037088*<-C0231236<-C1282984<-C0424575<-C1287406	0.199575	4.1e-05
sct-umls	UMNSRS_similarity	C0011847	C0032617	0	0.359815	0	0	0	0					0	0
sct-umls	UMNSRS_similarity	C0019079	C0018926	0.57826	0.430158	0.642729	0.166667	0.074314	0.736842	C0019080|C0037088		C0019080	C0037088=C0019079->C0235560->C0019080->*C0037088*<-C0018926<-C1689949|C0019080=C0019079->C0235560->*C0019080*<-C0018926<-C0041909<-C0017181	0.136384	0.001078
sct-umls	UMNSRS_similarity	C0033687	C0065374	0.378825	0.245058	0.062111	0.071429	0.031942	0.235294	C2720507		C2720507	C2720507=C0033687->C1291658->C0577165->C1562648->C0579140->C0578533->C1290906->C0037088->*C2720507*<-C0065374<-C0003015<-C0003364<-C0007220<-C0013227	0.048871	0
sct-umls	UMNSRS_similarity	C0013132	C0023570	0.378825	0.231661	0.058537	0.071429	0.030048	0.235294	C2720507		C2720507	C2720507=C0013132->C0576989->C0426533->C1827135->C0426480->C0426573->C1290906->C0037088->*C2720507*<-C0023570<-C0178601<-C0003405<-C0007680<-C0013227	0.101715	0
sct-umls	UMNSRS_similarity	C0030232	C0001924	0.415109	0.227953	0.057584	0.083333	0.029544	0.266667	C2720507		C2720507	C2720507=C0030232->C0678215->C1287497->C0424449->C0427350->C0037088->*C2720507*<-C0001924<-C0032120<-C0033684<-C2979985<-C0439861	0.027801	0
sct-umls	UMNSRS_similarity	C0039128	C0018081	0.741411	0.641774	0.861513	0.333333	0.195123	0.857143	C0036916		C0036916	C0036916=C0039128->*C0036916*<-C0018081	0.145501	0.019375
sct-umls	UMNSRS_similarity	C0086543	C0231655	0.458023	0.285763	0.257064	0.1	0.03846	0.470588	C1290906|C0037088		C1290906	C0037088=C0086543->C0154777->C1285162->C0012634->*C0037088*<-C0231655<-C0151825<-C0427191<-C0426779<-C1290906|C1290906=C0086543->C0154777->C0015397->C0423216->C0456753->*C1290906*<-C0231655<-C0151825<-C0427191<-C0426779	0.141733	5.4e-05
sct-umls	UMNSRS_similarity	C0014544	C0024002	0.43559	0.247097	0.062674	0.090909	0.032241	0.285714	C2720507		C2720507	C2720507=C0014544->C0036572->C0730595->C1290906->C0037088->*C2720507*<-C0024002<-C0005064<-C0003286<-C0007680<-C0013227	0.102574	0
sct-umls	UMNSRS_similarity	C0001416	C0038450	0	0.364712	0	0	0	0					0	0
sct-umls	UMNSRS_similarity	C0018834	C0015620	0.415109	0.229697	0.05803	0.083333	0.02978	0.266667	C2720507		C2720507	C2720507=C0018834->C0221727->C0577006->C1320355->C1290906->C0037088->*C2720507*<-C0015620<-C0019593<-C0353838<-C0017173<-C0013227	0.10868	0
sct-umls	UMNSRS_similarity	C0149651	C0213771	0.458023	0.22638	0.057184	0.1	0.029333	0.307692	C2720507		C2720507	C2720507=C0149651->C1265981->C0332447->C1260954->C1268086->*C2720507*<-C0213771<-C0006280<-C0282686<-C0013227	0.03252	0
sct-umls	UMNSRS_similarity	C0004096	C0451641	0.57826	0.325551	0.352446	0.166667	0.046114	0.705882	C1285159		C1285159	C1285159=C0004096->C0035204->*C1285159*<-C0451641<-C0042075<-C0080276	0.141831	0.000938
sct-umls	UMNSRS_similarity	C0040038	C0043031	0.458023	0.234896	0.059382	0.1	0.030495	0.307692	C2720507		C2720507	C2720507=C0040038->C2586211->C0040053->C1285556->C1298232->*C2720507*<-C0043031<-C0035805<-C0031253<-C0013227	0.104689	0
sct-umls	UMNSRS_similarity	C0232197	C0018520	0.415109	0.283064	0.254627	0.083333	0.037989	0.421053	C1290906		C1290906	C1290906=C0232197->C0264886->C0018799->C0577785->C1320355->*C1290906*<-C0018520<-C1287763<-C0455788<-C1827135<-C0426480<-C0426573	0.206298	4e-05
sct-umls	UMNSRS_similarity	C0178664	C0033687	0.57826	0.440133	0.635564	0.166667	0.077773	0.782609	C1291658		C1291658	C1291658=C0178664->C0268731->C0022658->C0426703->*C1291658*<-C0033687	0.177617	5e-05
sct-umls	UMNSRS_similarity	C0028734	C0011847	0	0.359058	0	0	0	0					0	0
sct-umls	UMNSRS_similarity	C0036572	C0357929	0.541977	0.261073	0.066661	0.142857	0.034363	0.4	C2720507		C2720507	C2720507=C0036572->C0730595->C1290906->C0037088->*C2720507*<-C0357929<-C0013227	0.073909	0
sct-umls	UMNSRS_similarity	C0231655	C0025587	0.741411	0.730899	0.931498	0.333333	0.293006	0.909091	C0151825		C0151825	C0151825=C0231655->*C0151825*<-C0025587	0.251942	0.164364
sct-umls	UMNSRS_similarity	C0002144	C0009262	0.673698	0.327499	0.412646	0.25	0.046525	0.823529	C1320237		C1320237	C1320237=C0002144->C0302609->*C1320237*<-C0009262	0.110156	0.078878
sct-umls	UMNSRS_similarity	C0018995	C0003862	0.43559	0.27497	0.191666	0.090909	0.036612	0.375	C0037088		C0037088	C0037088=C0018995->C0282193->C0012715->C0154260->C0025517->C0012634->*C0037088*<-C0003862<-C0026858<-C0426779<-C1290906	0.177208	1.1e-05
sct-umls	UMNSRS_similarity	C0002403	C0874161	0.673698	0.507631	0.756785	0.25	0.105817	0.857143	C1320237|C0003451		C0003451	C1320237=C0002403->C0178601->*C1320237*<-C0874161|C0003451=C0002403->*C0003451*<-C0874161<-C1443650	0.044653	0.133109
sct-umls	UMNSRS_similarity	C0025289	C0007561	0.378825	0.243231	0.061612	0.071429	0.031677	0.235294	C2720507		C2720507	C2720507=C0025289->C1285331->C1285332->C1290884->C0012634->C0037088->*C2720507*<-C0007561<-C0304320<-C2266959<-C0026458<-C0279516<-C0003204<-C0013227	0.126625	0
sct-umls	UMNSRS_similarity	C0027121	C0286651	0.458023	0.249422	0.063321	0.1	0.032584	0.307692	C2720507		C2720507	C2720507=C0027121->C1285332->C1290884->C0012634->C0037088->*C2720507*<-C0286651<-C0360714<-C0014432<-C0013227	0.013646	0
sct-umls	UMNSRS_similarity	C0032285	C0010520	0.510546	0.321776	0.320351	0.125	0.045326	0.588235	C0578533|C1290906		C0578533	C0578533=C0032285->C0024115->C0039978->C0575479->C0579140->*C0578533*<-C0010520<-C0455205|C1290906=C0032285->C0024115->C0577914->C1320355->*C1290906*<-C0010520<-C0455205<-C1291044	0.16965	0.000318
sct-umls	UMNSRS_similarity	C0040038	C0039070	0.621175	0.386051	0.53944	0.2	0.06077	0.777778	C0007222		C0007222	C0007222=C0040038->C2586211->C0042373->*C0007222*<-C0039070	0.153496	0.000753
sct-umls	UMNSRS_similarity	C0009090	C0017887	0.415109	0.232411	0.058732	0.083333	0.030151	0.266667	C2720507		C2720507	C2720507=C0009090->C1291741->C1291740->C0422837->C0037088->*C2720507*<-C0017887<-C0360716<-C0042402<-C0003364<-C0007220<-C0013227	0.077188	0
sct-umls	UMNSRS_similarity	C0040034	C0003864	0.541977	0.330651	0.293667	0.142857	0.047199	0.571429	C0012634		C0012634	C0012634=C0040034->C0005779->*C0012634*<-C0003864<-C1285331<-C1285332<-C1290884	0.145001	0.000319
sct-umls	UMNSRS_similarity	C0039070	C0004147	0.43559	0.232987	0.058882	0.090909	0.030231	0.285714	C2720507		C2720507	C2720507=C0039070->C0344329->C0424575->C1287406->C0037088->*C2720507*<-C0004147<-C0304516<-C0001645<-C0004382<-C0013227	0.081241	0
sct-umls	UMNSRS_similarity	C0040822	C0023570	0.458023	0.247497	0.062785	0.1	0.032299	0.307692	C2720507		C2720507	C2720507=C0040822->C0427086->C1689949->C0037088->*C2720507*<-C0023570<-C0178601<-C0003405<-C0007680<-C0013227	0.091549	0
sct-umls	UMNSRS_similarity	C0014544	C0003126	0.57826	0.360383	0.455713	0.166667	0.054055	0.736842	C1320354		C1320354	C1320354=C0014544->C0576471->*C1320354*<-C0003126<-C1269534<-C0578002	0.167863	0.000776
sct-umls	UMNSRS_similarity	C0085631	C0040165	0.415109	0.237352	0.060031	0.083333	0.030839	0.266667	C2720507		C2720507	C2720507=C0085631->C0684322->C0278060->C1285640->C1274016->C1285578->*C2720507*<-C0040165<-C0279175<-C0019928<-C0360511<-C0013227	0.100865	0
sct-umls	UMNSRS_similarity	C0003128	C0013911	0.482823	0.298948	0.330069	0.111111	0.040844	0.5	C0427350		C0427350	C0427350=C0003128->C1291681->C1291680->C0574125->*C0427350*<-C0013911<-C1287884<-C0577601<-C0574124	0.298308	4.1e-05
sct-umls	UMNSRS_similarity	C0041834	C0031507	0.510546	0.245158	0.062139	0.125	0.031957	0.363636	C2720507		C2720507	C2720507=C0041834->C0037088->*C2720507*<-C0031507<-C0020208<-C0003286<-C0007680<-C0013227	0.108329	0
sct-umls	UMNSRS_similarity	C0011175	C0006840	0.482823	0.302297	0.266398	0.111111	0.041473	0.5	C0012634		C0012634	C0012634=C0011175->C0267995->C0267994->C0025517->*C0012634*<-C0006840<-C0276697<-C0026946<-C0009450	0.190639	0.000249
sct-umls	UMNSRS_similarity	C0034642	C0034880	0.510546	0.30375	0.335141	0.125	0.041748	0.533333	C0427350		C0427350	C0427350=C0034642->C0425542->C1291005->*C0427350*<-C0034880<-C0423522<-C1455844<-C0574125	0.206034	8e-06
sct-umls	UMNSRS_similarity	C0010137	C0001443	0.621175	0.327213	0.412315	0.2	0.046465	0.777778	C1320237		C1320237	C1320237=C0010137->C0017710->C0582125->*C1320237*<-C0001443	0.031845	0.035105
sct-umls	UMNSRS_similarity	C0018681	C0000970	0.458023	0.25372	0.064534	0.1	0.033229	0.307692	C2720507		C2720507	C2720507=C0018681->C0578055->C0458087->C1290906->C0037088->*C2720507*<-C0000970<-C0280004<-C0003419<-C0013227	0.029837	0
sct-umls	UMNSRS_similarity	C0003864	C0025587	0.541977	0.37151	0.457678	0.142857	0.05687	0.625	C0426779		C0426779	C0426779=C0003864->C1285339->C0026857->*C0426779*<-C0025587<-C0151825<-C0427191	0.166637	0.002484
sct-umls	UMNSRS_similarity	C0041834	C0040822	0.621175	0.292185	0.204633	0.2	0.039603	0.6	C0037088		C0037088	C0037088=C0041834->*C0037088*<-C0040822<-C0427086<-C1689949	0.190732	0.000201
sct-umls	UMNSRS_similarity	C0028754	C0037384	0.57826	0.269006	0.187331	0.166667	0.035629	0.545455	C0037088		C0037088	C0037088=C0028754->C0012634->*C0037088*<-C0037384<-C0037090<-C1689949	0.18423	0.000677
sct-umls	UMNSRS_similarity	C0013404	C0010520	0.510546	0.304377	0.274318	0.125	0.041868	0.533333	C1290906		C1290906	C1290906=C0013404->C1287669->C0577969->C0425442->*C1290906*<-C0010520<-C0455205<-C1291044	0.192149	9.4e-05
sct-umls	UMNSRS_similarity	C0041948	C0027497	0.510546	0.288837	0.25986	0.125	0.039003	0.533333	C1290906|C0037088		C1290906	C0037088=C0041948->C0025517->C0012634->*C0037088*<-C0027497<-C1261141<-C0426573<-C1290906|C1290906=C0041948->C0022658->C1302710->C1290853->*C1290906*<-C0027497<-C1261141<-C0426573	0.166895	0.000297
sct-umls	UMNSRS_similarity	C0242453	C0392071	0.741411	0.655195	0.891358	0.333333	0.207442	0.928571	C0033575		C0033575	C0033575=C0242453->*C0033575*<-C0392071	0.281223	0.462359
sct-umls	UMNSRS_similarity	C0019045	C0030193	0.482823	0.344609	0.248386	0.111111	0.050302	0.428571	C0037088		C0037088	C0037088=C0019045->C0221016->C1533163->C0012634->*C0037088*<-C0030193<-C0234185<-C1291731<-C0422837	0.16998	6.8e-05
sct-umls	UMNSRS_similarity	C0009421	C0020456	0.482823	0.307807	0.271557	0.111111	0.042528	0.5	C0012634		C0012634	C0012634=C0009421->C0027765->C1285159->C1290853->*C0012634*<-C0020456<-C1257958<-C0149670<-C0025517	0.183601	0.005837
sct-umls	UMNSRS_similarity	C1883552	C0013911	0.43559	0.225574	0.05698	0.090909	0.029226	0.285714	C2720507		C2720507	C2720507=C1883552->C0442795->C0442719->C1285164->*C2720507*<-C0013911<-C1287884<-C0577601<-C0574124<-C0427350<-C0037088	0.140215	1e-06
sct-umls	UMNSRS_similarity	C0232471	C0020175	0	0.362883	0	0	0	0					0	0
sct-umls	UMNSRS_similarity	C0013404	C0213771	0.43559	0.245037	0.062106	0.090909	0.031939	0.285714	C2720507		C2720507	C2720507=C0013404->C1287669->C0577969->C0425442->C1290906->C0037088->*C2720507*<-C0213771<-C0006280<-C0282686<-C0013227	0.040443	0
sct-umls	UMNSRS_similarity	C0242339	C0032143	0.458023	0.226882	0.057311	0.1	0.0294	0.307692	C2720507		C2720507	C2720507=C0242339->C0268195->C0025517->C0012634->C0037088->*C2720507*<-C0032143<-C1636198<-C0360722<-C0013227	0.064201	0
sct-umls	UMNSRS_similarity	C0023530	C0220892	0	0.365778	0	0	0	0					0	0
sct-umls	UMNSRS_similarity	C0025289	C0025287	0.741411	0.558356	0.801382	0.333333	0.133366	0.9	C0154728		C0154728	C0154728=C0025289->*C0154728*<-C0025287	0.189897	0.044682
sct-umls	UMNSRS_similarity	C1883552	C0017687	0.458023	0.22692	0.057321	0.1	0.029406	0.307692	C2720507		C2720507	C2720507=C1883552->C0442795->C0442719->C1285164->*C2720507*<-C0017687<-C0030292<-C0019928<-C0360511<-C0013227	0.058253	0
sct-umls	UMNSRS_similarity	C0009806	C0042523	0.396269	0.237218	0.059995	0.076923	0.03082	0.25	C2720507		C2720507	C2720507=C0009806->C0016807->C0021831->C0266805->C1302710->C1290853->C0012634->C0037088->*C2720507*<-C0042523<-C0006684<-C0007220<-C0013227	0.064437	0
sct-umls	UMNSRS_similarity	C0232197	C0004147	0.396269	0.232738	0.058817	0.076923	0.030196	0.25	C2720507		C2720507	C2720507=C0232197->C0264886->C0018799->C0577785->C1320355->C1290906->C0037088->*C2720507*<-C0004147<-C0304516<-C0001645<-C0004382<-C0013227	0.096689	0
sct-umls	UMNSRS_similarity	C0018021	C0042384	0.541977	0.342896	0.371639	0.142857	0.049911	0.666667	C1290853|C1285159		C1285159	C1285159=C0018021->C0040128->C0014130->*C1285159*<-C0042384<-C1290889<-C1285333|C1290853=C0018021->C0040128->C0558385->*C1290853*<-C0042384<-C0042373<-C0263978	0.163724	0.001294
sct-umls	UMNSRS_similarity	C0028734	C0004899	0	0.359058	0	0	0	0					0	0
sct-umls	UMNSRS_similarity	C0020550	C0029456	0.510546	0.324948	0.351788	0.125	0.045987	0.631579	C1290853|C1285159		C1285159	C1285159=C0020550->C0040128->C0014130->*C1285159*<-C0029456<-C0005940<-C0263661<-C0026857|C1290853=C0020550->C0040128->C0558385->*C1290853*<-C0029456<-C0005940<-C0263660<-C0009782	0.180405	0.000441
sct-umls	UMNSRS_similarity	C0242339	C0020473	0.673698	0.537077	0.781113	0.25	0.121029	0.8	C0268195		C0268195	C0268195=C0242339->*C0268195*<-C0020473<-C0342830	0.2364	0.049801
sct-umls	UMNSRS_similarity	C0030232	C0948786	0	0.359058	0	0	0	0					0	0
sct-umls	UMNSRS_similarity	C0393080	C0016365	0.673698	0.332091	0.417984	0.25	0.04751	0.823529	C1320237		C1320237	C1320237=C0393080->C0360380->*C1320237*<-C0016365	0.02308	0.034727
sct-umls	UMNSRS_similarity	C0019079	C0033603	0.482823	0.22702	0.057346	0.111111	0.029419	0.333333	C2720507		C2720507	C2720507=C0019079->C0235560->C0019080->C0037088->*C2720507*<-C0033603<-C0304941<-C0018938<-C0013227	0.120869	0
sct-umls	UMNSRS_similarity	C0024902	C0013456	0.541977	0.465276	0.694147	0.142857	0.087226	0.727273	C0458087		C0458087	C0458087=C0024902->C0008031->C0578056->*C0458087*<-C0013456<-C0578044<-C0578055	0.200298	0.000813
sct-umls	UMNSRS_similarity	C0034642	C0016860	0.43559	0.233789	0.059091	0.090909	0.030342	0.285714	C2720507		C2720507	C2720507=C0034642->C0425542->C1291005->C0427350->C0037088->*C2720507*<-C0016860<-C0304487<-C0012798<-C0007220<-C0013227	0.074162	0
sct-umls	UMNSRS_similarity	C0002871	C0043031	0.458023	0.267879	0.068691	0.1	0.035447	0.307692	C2720507		C2720507	C2720507=C0002871->C0221016->C1533163->C0012634->C0037088->*C2720507*<-C0043031<-C0035805<-C0031253<-C0013227	0.104013	0
sct-umls	UMNSRS_similarity	C0023570	C0006982	0.741411	0.928699	0.988641	0.333333	0.722344	0.916667	C0013023		C0013023	C0013023=C0023570->*C0013023*<-C0006982	0.346849	0.375513
sct-umls	UMNSRS_similarity	C0011603	C0995182	0	0.430567	0	0	0	0					0	0
sct-umls	UMNSRS_similarity	C0009187	C0025815	0.415109	0.249837	0.063437	0.083333	0.032646	0.266667	C2720507		C2720507	C2720507=C0009187->C0033740->C0030499->C0009450->C0012634->C0037088->*C2720507*<-C0025815<-C0017710<-C0001617<-C0360511<-C0013227	0.035557	0
sct-umls	UMNSRS_similarity	C0557875	C0751229	0	0.362615	0	0	0	0					0	0
sct-umls	UMNSRS_similarity	C0032617	C0162275	0.673698	0.453564	0.684474	0.25	0.082687	0.769231	C0426391		C0426391	C0426391=C0032617->C0577197->*C0426391*<-C0162275	0.102082	0.039161
sct-umls	UMNSRS_similarity	C0040460	C0004134	0.482823	0.265568	0.184869	0.111111	0.035075	0.428571	C0037088		C0037088	C0037088=C0040460->C0015468->C0578055->C0458087->C1290906->*C0037088*<-C0004134<-C0575091<-C0427350	0.211141	0.000297
sct-umls	UMNSRS_similarity	C0024730	C0000970	0.621175	0.353356	0.443009	0.2	0.05235	0.777778	C1320237|C0013227		C1320237	C1320237=C0024730->*C1320237*<-C0000970<-C1690527<-C1532645|C0013227=C0024730->*C0013227*<-C0000970<-C0280004<-C0003419	0.015027	0.0084
sct-umls	UMNSRS_similarity	C0029877	C0025287	0.541977	0.317775	0.344013	0.142857	0.044507	0.666667	C1285159		C1285159	C1285159=C0029877->C1285333->*C1285159*<-C0025287<-C0154728<-C0007682<-C0027765	0.181911	0.001907
sct-umls	UMNSRS_similarity	C0009024	C0085208	0.510546	0.234516	0.059282	0.125	0.030442	0.363636	C2720507		C2720507	C2720507=C0009024->C0427194->C1290906->C0037088->*C2720507*<-C0085208<-C1629845<-C0013227	0.048048	0
sct-umls	UMNSRS_similarity	C0002871	C0070166	0.458023	0.266315	0.068219	0.1	0.035195	0.307692	C2720507		C2720507	C2720507=C0002871->C0221016->C1533163->C0012634->C0037088->*C2720507*<-C0070166<-C0085826<-C0018938<-C0013227	0.046786	0
sct-umls	UMNSRS_similarity	C0016157	C0074554	0.621175	0.572021	0.823465	0.2	0.141945	0.818182	C0003367		C0003367	C0003367=C0016157->C0354657->*C0003367*<-C0074554<-C0360714	0.069939	0.216248
sct-umls	UMNSRS_similarity	C0028734	C0001962	0.458023	0.237597	0.060096	0.1	0.030873	0.307692	C2720507		C2720507	C2720507=C0028734->C0231365->C0231360->C0424449->C0427350->C0037088->*C2720507*<-C0001962<-C1690586<-C0013227	0.060903	0
sct-umls	UMNSRS_similarity	C1883552	C0010137	0.458023	0.22655	0.057227	0.1	0.029356	0.307692	C2720507		C2720507	C2720507=C1883552->C0442795->C0442719->C1285164->*C2720507*<-C0010137<-C0017710<-C0001617<-C0360511<-C0013227	0.030314	0
sct-umls	UMNSRS_similarity	C0242339	C0009806	0.458023	0.275381	0.242183	0.1	0.036681	0.470588	C0012634		C0012634	C0012634=C0242339->C0268195->C0025517->*C0012634*<-C0009806<-C0016807<-C0021831<-C0266805<-C1302710<-C1290853	0.249787	0.000391
sct-umls	UMNSRS_similarity	C0026946	C0242453	0.541977	0.323139	0.286269	0.142857	0.045609	0.571429	C0012634		C0012634	C0012634=C0026946->C0009450->*C0012634*<-C0242453<-C0033575<-C1302710<-C1290853	0.173701	0.000214
sct-umls	UMNSRS_similarity	C0497327	C0995182	0	0.379771	0	0	0	0					0	0
sct-umls	UMNSRS_similarity	C0013369	C0116569	0.396269	0.230294	0.058184	0.076923	0.029862	0.25	C2720507		C2720507	C2720507=C0013369->C0178238->C1112209->C0578491->C1290853->C0012634->C0037088->*C2720507*<-C0116569<-C0304516<-C0001645<-C0004382<-C0013227	0.105636	0
sct-umls	UMNSRS_similarity	C0032064	C0006644	0.378825	0.234833	0.059365	0.071429	0.030486	0.235294	C2720507		C2720507	C2720507=C0032064->C0043407->C0014347->C1319381->C0085423->C0004623->C0009450->C0012634->C0037088->*C2720507*<-C0006644<-C0043314<-C0282686<-C0013227	0.064034	0
sct-umls	UMNSRS_similarity	C0034494	C0947651	0	0.364964	0	0	0	0					0	0
sct-umls	UMNSRS_similarity	C0021400	C0032285	0.541977	0.446456	0.629963	0.142857	0.080049	0.7	C0035204		C0035204	C0035204=C0021400->C0729531->C0035243->*C0035204*<-C0032285<-C0024115<-C1290325	0.160066	0.028894
sct-umls	UMNSRS_similarity	C0034494	C0234990	0	0.364964	0	0	0	0					0	0
sct-umls	UMNSRS_similarity	C0070166	C0021641	0.673698	0.340476	0.427794	0.25	0.049363	0.823529	C1320237		C1320237	C1320237=C0070166->*C1320237*<-C0021641<-C1532645	0.03083	0.013791
sct-umls	UMNSRS_similarity	C0017536	C0233576	0.396269	0.254518	0.177133	0.076923	0.033351	0.333333	C0037088		C0037088	C0037088=C0017536->C0276814->C1290825->C0033740->C0030499->C0009450->C0012634->*C0037088*<-C0233576<-C0474393<-C0004927<-C0574125<-C0427350	0.246503	1e-06
sct-umls	UMNSRS_similarity	C0033860	C0004153	0.510546	0.288139	0.253456	0.125	0.038879	0.533333	C0012634		C0012634	C0012634=C0033860->C1960691->C1960690->C1719883->*C0012634*<-C0004153<-C0003850<-C1285162	0.146735	0.000962
sct-umls	UMNSRS_similarity	C0033497	C0085259	0.621175	0.335255	0.421677	0.2	0.048201	0.777778	C1320237		C1320237	C1320237=C0033497->C0304515->C0001645->*C1320237*<-C0085259	0.035157	0.006544
sct-umls	UMNSRS_similarity	C0040460	C0076107	0.415109	0.229887	0.058079	0.083333	0.029806	0.266667	C2720507		C2720507	C2720507=C0040460->C0015468->C0578055->C0458087->C1290906->C0037088->*C2720507*<-C0076107<-C0304512<-C0001641<-C0004382<-C0013227	0.046972	0
sct-umls	UMNSRS_similarity	C0011633	C0026848	0.673698	0.560445	0.771559	0.25	0.134644	0.8	C0026848		C0026848	C0026848=C0011633->C0085655->C0027121->*C0026848	0.186763	0.005525
sct-umls	UMNSRS_similarity	C0038187	C0008838	0.458023	0.228022	0.057602	0.1	0.029554	0.307692	C2720507		C2720507	C2720507=C0038187->C0162429->C0028709->C0012634->C0037088->*C2720507*<-C0008838<-C1443631<-C0003392<-C0013227	0.165805	0
sct-umls	UMNSRS_similarity	C0003128	C0002453	0.621175	0.527526	0.778628	0.2	0.115869	0.777778	C1291681		C1291681	C1291681=C0003128->*C1291681*<-C0002453<-C0497456<-C0567297	0.262872	0.019608
sct-umls	UMNSRS_similarity	C0001824	C0002871	0.57826	0.51256	0.720201	0.166667	0.108223	0.666667	C1533163		C1533163	C1533163=C0001824->C0023530->C0023510->*C1533163*<-C0002871<-C0221016	0.154906	0.01148
sct-umls	UMNSRS_similarity	C0040485	C0037763	0.57826	0.441791	0.626688	0.166667	0.078364	0.666667	C0427194		C0427194	C0427194=C0040485->C0009917->C1533847->C0026848->*C0427194*<-C0037763	0.174262	0.003138
sct-umls	UMNSRS_similarity	C0557875	C0042523	0.43559	0.23541	0.059517	0.090909	0.030567	0.285714	C2720507		C2720507	C2720507=C0557875->C0015672->C1282984->C0424575->C1287406->C0037088->*C2720507*<-C0042523<-C0006684<-C0007220<-C0013227	0.070644	0
sct-umls	UMNSRS_similarity	C0357929	C0005740	0.57826	0.315374	0.373574	0.166667	0.044022	0.736842	C0013227		C0013227	C0013227=C0357929->*C0013227*<-C0005740<-C0010861<-C0003236<-C0003392	0.060209	0.009874
sct-umls	UMNSRS_similarity	C0018995	C0025023	0.378825	0.229808	0.058059	0.071429	0.029795	0.235294	C2720507		C2720507	C2720507=C0018995->C0282193->C0012715->C0154260->C0025517->C0012634->C0037088->*C2720507*<-C0025023<-C0360413<-C0003158<-C0003404<-C0003204<-C0013227	0.111678	0
sct-umls	UMNSRS_similarity	C0003128	C0006982	0.43559	0.230266	0.058177	0.090909	0.029858	0.285714	C2720507		C2720507	C2720507=C0003128->C1291681->C1291680->C0574125->C0427350->C0037088->*C2720507*<-C0006982<-C0598272<-C0014432<-C0013227	0.055122	0
sct-umls	UMNSRS_similarity	C0231451	C0004899	0	0.359058	0	0	0	0					0	0
sct-umls	UMNSRS_similarity	C0001927	C0073992	0.741411	0.672446	0.897525	0.333333	0.224426	0.916667	C1272573|C0354671		C0354671	C1272573=C0001927->*C1272573*<-C0073992|C0354671=C0001927->*C0354671*<-C0073992	0.067622	0.098908
sct-umls	UMNSRS_similarity	C0003864	C0002726	0.541977	0.343352	0.306456	0.142857	0.050015	0.571429	C0012634		C0012634	C0012634=C0003864->C1285331->C1285332->C1290884->*C0012634*<-C0002726<-C0025517	0.152291	0.001524
sct-umls	UMNSRS_similarity	C0010520	C0014563	0.541977	0.241519	0.061147	0.142857	0.031431	0.4	C2720507		C2720507	C2720507=C0010520->C0037088->*C2720507*<-C0014563<-C0039052<-C0004382<-C0013227	0.028736	2e-06
sct-umls	UMNSRS_similarity	C0015620	C0034665	0.741411	0.746991	0.935675	0.333333	0.315323	0.909091	C0019593		C0019593	C0019593=C0015620->*C0019593*<-C0034665	0.084652	0.133912
sct-umls	UMNSRS_similarity	C0014544	C0022116	0.541977	0.3096	0.279299	0.142857	0.042877	0.571429	C1290906		C1290906	C1290906=C0014544->C0036572->C0730595->*C1290906*<-C0022116<-C1276288<-C0425560	0.157835	0.001202
sct-umls	UMNSRS_similarity	C0007297	C0027497	0.741411	0.804409	0.957358	0.333333	0.40974	0.875	C0027497		C0027497	C0027497=C0007297->C0026603->*C0027497	0.206183	0.390278
sct-umls	UMNSRS_similarity	C0232197	C0878544	0.673698	0.521929	0.744761	0.25	0.112948	0.869565	C0018799		C0018799	C0018799=C0232197->C0264886->*C0018799*<-C0878544	0.198332	0.020344
sct-umls	UMNSRS_similarity	C0043528	C0032064	0.482823	0.313428	0.367222	0.111111	0.043633	0.5	C1285556		C1285556	C1285556=C0043528->*C1285556*<-C0032064<-C0043407<-C0014347<-C1319381<-C0085423<-C0004623<-C0009450	0.008764	8.6e-05
sct-umls	UMNSRS_similarity	C0025287	C0001367	0.458023	0.229316	0.057933	0.1	0.029729	0.307692	C2720507		C2720507	C2720507=C0025287->C0576482->C0422878->C1290906->C0037088->*C2720507*<-C0001367<-C0003451<-C0003204<-C0013227	0.032013	0
sct-umls	UMNSRS_similarity	C0000786	C0023860	0.510546	0.304359	0.268321	0.125	0.041865	0.533333	C0012634		C0012634	C0012634=C0000786->C0156543->C0151864->*C0012634*<-C0023860<-C1299528<-C0004623<-C0009450	0.123297	0.021653
sct-umls	UMNSRS_similarity	C0013404	C0085631	0.415109	0.280855	0.196023	0.083333	0.037608	0.352941	C0037088		C0037088	C0037088=C0013404->C1287669->C0577969->C0425442->C1290906->*C0037088*<-C0085631<-C0474395<-C0474393<-C0004927<-C0574125<-C0427350	0.202855	0.000259
sct-umls	UMNSRS_similarity	C0014038	C0018681	0.621175	0.375719	0.474147	0.2	0.057972	0.777778	C1320354		C1320354	C1320354=C0014038->C1285337->C1290856->*C1320354*<-C0018681	0.166767	7.2e-05
sct-umls	UMNSRS_similarity	C0014544	C0246719	0.458023	0.247446	0.06277	0.1	0.032292	0.307692	C2720507		C2720507	C2720507=C0014544->C0036572->C0730595->C1290906->C0037088->*C2720507*<-C0246719<-C0012544<-C0521941<-C0013227	0.020992	0
sct-umls	UMNSRS_relatedness	C0006949	C0031507	0.673698	0.511	0.755027	0.25	0.107456	0.857143	C0003286		C0003286	C0003286=C0006949->*C0003286*<-C0031507<-C0020208	0.055435	0.02686
sct-umls	UMNSRS_relatedness	C0878544	C0000970	0.43559	0.26941	0.069156	0.090909	0.035695	0.285714	C2720507		C2720507	C2720507=C0878544->C0018799->C0577785->C1320355->C1290906->C0037088->*C2720507*<-C0000970<-C0280004<-C0003419<-C0013227	0.029729	0
sct-umls	UMNSRS_relatedness	C0009186	C0019655	0.621175	0.507654	0.735758	0.2	0.105828	0.75	C0026946		C0026946	C0026946=C0009186->C0276697->*C0026946*<-C0019655<-C0276698	0.203569	0.035938
sct-umls	UMNSRS_relatedness	C0023413	C0025677	0.621175	0.611258	0.857874	0.2	0.169767	0.8	C0033991		C0033991	C0033991=C0023413->C0033992->*C0033991*<-C0025677<-C1320163	0.049772	0.09706
sct-umls	UMNSRS_relatedness	C0002962	C0070166	0.482823	0.232101	0.058652	0.111111	0.030109	0.333333	C2720507		C2720507	C2720507=C0002962->C1300028->C0012634->C0037088->*C2720507*<-C0070166<-C0085826<-C0018938<-C0013227	0.041431	0
sct-umls	UMNSRS_relatedness	C0242339	C0004153	0.541977	0.270858	0.238276	0.142857	0.035932	0.571429	C0012634		C0012634	C0012634=C0242339->C0268195->C0025517->*C0012634*<-C0004153<-C0003850<-C1285162	0.215174	0.000807
sct-umls	UMNSRS_relatedness	C0035435	C0920289	0	0.37794	0	0	0	0					0.163073	0
sct-umls	UMNSRS_relatedness	C0061851	C0022046	0.673698	0.336374	0.422984	0.25	0.048447	0.823529	C1320237		C1320237	C1320237=C0061851->C0360055->*C1320237*<-C0022046	0.017051	0.031438
sct-umls	UMNSRS_relatedness	C0028738	C0021167	0.458023	0.293529	0.205675	0.1	0.039846	0.4	C0037088		C0037088	C0037088=C0028738->C0028850->C0042790->C0456753->C1290906->*C0037088*<-C0021167<-C0231360<-C0424449<-C0427350	0.191272	5.2e-05
sct-umls	UMNSRS_relatedness	C0013911	C0079083	0.43559	0.225937	0.057072	0.090909	0.029274	0.285714	C2720507		C2720507	C2720507=C0013911->C1287884->C0577601->C0574124->C0427350->C0037088->*C2720507*<-C0079083<-C1443631<-C0003392<-C0013227	0.190003	0
sct-umls	UMNSRS_relatedness	C0001367	C0209227	0.741411	0.786883	0.952428	0.333333	0.378257	0.916667	C1319305|C0003451		C1319305	C1319305=C0001367->*C1319305*<-C0209227|C0003451=C0001367->*C0003451*<-C0209227	0.081167	0.151537
sct-umls	UMNSRS_relatedness	C0021641	C0289313	0.673698	0.555748	0.80122	0.25	0.131789	0.842105	C0935929		C0935929	C0935929=C0021641->*C0935929*<-C0289313<-C1257987	0.012036	0.015711
sct-umls	UMNSRS_relatedness	C0009090	C0233576	0.458023	0.254518	0.177133	0.1	0.033351	0.4	C0037088		C0037088	C0037088=C0009090->C1291741->C1291740->C0422837->*C0037088*<-C0233576<-C0474393<-C0004927<-C0574125<-C0427350	0.322665	0.000206
sct-umls	UMNSRS_relatedness	C0027497	C0027498	0.836849	0.849364	0.970356	0.5	0.503003	0.933333	C0027497		C0027497	C0027497=C0027497*<-C0027498	0.293684	0.402535
sct-umls	UMNSRS_relatedness	C0162275	C0159075	0.673698	0.452404	0.683228	0.25	0.082251	0.769231	C0426391		C0426391	C0426391=C0162275->*C0426391*<-C0159075<-C0235639	0.136137	0.067994
sct-umls	UMNSRS_relatedness	C0009951	C0001962	0	0.381694	0	0	0	0					0.026966	0
sct-umls	UMNSRS_relatedness	C0242723	C0024530	0	0.370556	0	0	0	0					0	0
sct-umls	UMNSRS_relatedness	C0033687	C0011847	0	0.388654	0	0	0	0					0	0
sct-umls	UMNSRS_relatedness	C0017160	C0086073	0.415109	0.239047	0.060482	0.083333	0.031078	0.266667	C2720507		C2720507	C2720507=C0017160->C0017152->C1285331->C1285332->C1290884->C0012634->C0037088->*C2720507*<-C0086073<-C0360195<-C0282555<-C0013227	0.041576	0
sct-umls	UMNSRS_relatedness	C0020639	C0020175	0.482823	0.258534	0.179913	0.111111	0.033967	0.428571	C0037088		C0037088	C0037088=C0020639->C0025517->C0012634->*C0037088*<-C0020175<-C0566580<-C0559899<-C0574125<-C0427350	0.279684	9e-06
sct-umls	UMNSRS_relatedness	C0021641	C0017687	0.741411	0.726926	0.926481	0.333333	0.287744	0.923077	C0030292		C0030292	C0030292=C0021641->*C0030292*<-C0017687	0.069143	0.066798
sct-umls	UMNSRS_relatedness	C2004489	C0081876	0.458023	0.2337	0.059068	0.1	0.030329	0.307692	C2720507		C2720507	C2720507=C2004489->C0426573->C1290906->C0037088->*C2720507*<-C0081876<-C0358591<-C0353838<-C0017173<-C0013227	0.023428	0
sct-umls	UMNSRS_relatedness	C0086543	C0014544	0.541977	0.400496	0.530543	0.142857	0.064909	0.727273	C1320354|C1290856		C1290856	C1320354=C0086543->C0154777->C0015397->C0423216->*C1320354*<-C0014544<-C0576471|C1290856=C0086543->C0154777->C0015397->C1269791->*C1290856*<-C0014544<-C0006111	0.10658	0.00026
sct-umls	UMNSRS_relatedness	C0086543	C0043144	0.458023	0.269746	0.187864	0.1	0.03575	0.4	C0037088		C0037088	C0037088=C0086543->C0154777->C1285162->C0012634->*C0037088*<-C0043144<-C1287665<-C0577960<-C1290911<-C1290907	0.11592	3.7e-05
sct-umls	UMNSRS_relatedness	C0025605	C0040610	0.57826	0.446168	0.654615	0.166667	0.079944	0.761905	C0002771|C0013227		C0002771	C0002771=C0025605->C0360472->C0242402->*C0002771*<-C0040610<-C0242937|C0013227=C0025605->C1629845->*C0013227*<-C0040610<-C0242937<-C0002771	0.035504	0.027014
sct-umls	UMNSRS_relatedness	C0011847	C0033860	0	0.38543	0	0	0	0					0	0
sct-umls	UMNSRS_relatedness	C0948786	C0030232	0	0.359058	0	0	0	0					0	0
sct-umls	UMNSRS_relatedness	C0232471	C0016860	0	0.365731	0	0	0	0					0	0
sct-umls	UMNSRS_relatedness	C0031763	C0003564	0	0.366697	0	0	0	0					0	0
sct-umls	UMNSRS_relatedness	C0032617	C0159075	0.621175	0.453564	0.684474	0.2	0.082687	0.714286	C0426391		C0426391	C0426391=C0032617->C0577197->*C0426391*<-C0159075<-C0235639	0.114332	0.010462
sct-umls	UMNSRS_relatedness	C0033860	C0025287	0.458023	0.291269	0.262087	0.1	0.039438	0.470588	C1290906|C0037088		C1290906	C0037088=C0033860->C1960691->C1960690->C1719883->C0012634->*C0037088*<-C0025287<-C0576482<-C0422878<-C1290906|C1290906=C0033860->C1302732->C0475811->C0037274->C0455205->C1291044->*C1290906*<-C0025287<-C0576482<-C0422878	0.157699	0.000239
sct-umls	UMNSRS_relatedness	C0042755	C0013132	0.43559	0.262764	0.18288	0.090909	0.034629	0.375	C0037088		C0037088	C0037088=C0042755->C1626920->C0427350->*C0037088*<-C0013132<-C0576989<-C0426533<-C1827135<-C0426480<-C0426573<-C1290906	0.257836	0.000519
sct-umls	UMNSRS_relatedness	C0033860	C0003864	0.482823	0.331788	0.294798	0.111111	0.047445	0.5	C0012634		C0012634	C0012634=C0033860->C1960691->C1960690->C1719883->*C0012634*<-C0003864<-C1285331<-C1285332<-C1290884	0.140804	0.001417
sct-umls	UMNSRS_relatedness	C0041296	C0149651	0.458023	0.24883	0.063155	0.1	0.032496	0.307692	C2720507		C2720507	C2720507=C0041296->C0456953->C0282354->C1285164->*C2720507*<-C0149651<-C1265981<-C0332447<-C1260954<-C1268086	0.128855	0.000398
sct-umls	UMNSRS_relatedness	C0030305	C0011847	0	0.375015	0	0	0	0					0	0
sct-umls	UMNSRS_relatedness	C0043031	C0042878	0.621175	0.332737	0.418737	0.2	0.04765	0.777778	C1320237		C1320237	C1320237=C0043031->C0010206->*C1320237*<-C0042878<-C0027388	0.077809	0.009675
sct-umls	UMNSRS_relatedness	C0497327	C0033860	0.510546	0.302928	0.266986	0.125	0.041592	0.533333	C0012634		C0012634	C0012634=C0497327->C0029227->C0004936->*C0012634*<-C0033860<-C1960691<-C1960690<-C1719883	0.150001	0.000165
sct-umls	UMNSRS_relatedness	C0031154	C0239779	0.510546	0.304192	0.315116	0.125	0.041833	0.588235	C1290853		C1290853	C1290853=C0031154->C0009782->*C1290853*<-C0239779<-C0026650<-C0549469<-C0027765<-C1285159	0.223618	0.00088
sct-umls	UMNSRS_relatedness	C0002871	C0060277	0.415109	0.265714	0.068039	0.083333	0.035098	0.266667	C2720507		C2720507	C2720507=C0002871->C0221016->C1533163->C0012634->C0037088->*C2720507*<-C0060277<-C1298637<-C0302583<-C0018928<-C0018938<-C0013227	0.065134	0
sct-umls	UMNSRS_relatedness	C0014038	C0025287	0.621175	0.418445	0.594522	0.2	0.070447	0.8	C0007682		C0007682	C0007682=C0014038->C0178264->*C0007682*<-C0025287<-C0154728	0.156089	0.002903
sct-umls	UMNSRS_relatedness	C0015300	C0020550	0.510546	0.318914	0.345242	0.125	0.044739	0.631579	C1290853|C1285159		C1285159	C1285159=C0015300->C1299547->C1269791->C0042790->*C1285159*<-C0020550<-C0040128<-C0014130|C1290853=C0015300->C1299547->C1269791->C1290856->*C1290853*<-C0020550<-C0040128<-C0558385	0.167696	0.002263
sct-umls	UMNSRS_relatedness	C0028754	C0011847	0	0.382893	0	0	0	0					0	0
sct-umls	UMNSRS_relatedness	C0040038	C0019079	0.57826	0.335518	0.422426	0.166667	0.048259	0.705882	C0333010		C0333010	C0333010=C0040038->C1704212->*C0333010*<-C0019079<-C0235560<-C0019080	0.147147	0.00029
sct-umls	UMNSRS_relatedness	C0032285	C0007561	0.378825	0.249764	0.063416	0.071429	0.032635	0.235294	C2720507		C2720507	C2720507=C0032285->C1285331->C1285332->C1290884->C0012634->C0037088->*C2720507*<-C0007561<-C0304320<-C2266959<-C0026458<-C0279516<-C0003204<-C0013227	0.112752	0
sct-umls	UMNSRS_relatedness	C0114873	C0076107	0.741411	0.674699	0.900559	0.333333	0.226745	0.923077	C0304512		C0304512	C0304512=C0114873->*C0304512*<-C0076107	0.127974	0.230855
sct-umls	UMNSRS_relatedness	C0086543	C0025598	0.415109	0.243443	0.06167	0.083333	0.031708	0.266667	C2720507		C2720507	C2720507=C0086543->C0154777->C1285162->C0012634->C0037088->*C2720507*<-C0025598<-C1627747<-C0359086<-C0020616<-C0935929<-C0013227	0.082388	0
sct-umls	UMNSRS_relatedness	C0036572	C0006949	0.482823	0.263234	0.067299	0.111111	0.034703	0.333333	C2720507		C2720507	C2720507=C0036572->C0730595->C1290906->C0037088->*C2720507*<-C0006949<-C0003286<-C0007680<-C0013227	0.070734	0
sct-umls	UMNSRS_relatedness	C0858529	C0017887	0	0.371795	0	0	0	0					0	0
sct-umls	UMNSRS_relatedness	C0086543	C0021641	0.482823	0.245106	0.062124	0.111111	0.031949	0.333333	C2720507		C2720507	C2720507=C0086543->C0154777->C1285162->C0012634->C0037088->*C2720507*<-C0021641<-C0935929<-C0013227	0.059942	0
sct-umls	UMNSRS_relatedness	C0002871	C0206160	0.482823	0.299664	0.21048	0.111111	0.040977	0.428571	C0037088		C0037088	C0037088=C0002871->C0221016->C1533163->C0012634->*C0037088*<-C0206160<-C0580380<-C1292123<-C2711906	0.026951	0.003923
sct-umls	UMNSRS_relatedness	C0009951	C0006949	0	0.367467	0	0	0	0					0.03144	0
sct-umls	UMNSRS_relatedness	C0885057	C0016157	0.482823	0.311885	0.369688	0.111111	0.043327	0.636364	C0013227		C0013227	C0013227=C0885057->C1445146->C1445102->C0440016->*C0013227*<-C0016157<-C0354657<-C0003367<-C0007220	0.006293	0.010353
sct-umls	UMNSRS_relatedness	C0242339	C0016157	0.43559	0.226812	0.057294	0.090909	0.029391	0.285714	C2720507		C2720507	C2720507=C0242339->C0268195->C0025517->C0012634->C0037088->*C2720507*<-C0016157<-C0354657<-C0003367<-C0007220<-C0013227	0.042275	0
sct-umls	UMNSRS_relatedness	C0684275	C0019079	0.510546	0.271781	0.189338	0.125	0.036083	0.461538	C0037088		C0037088	C0037088=C0684275->C0272315->C0005779->C0012634->*C0037088*<-C0019079<-C0235560<-C0019080	0.185692	6.9e-05
sct-umls	UMNSRS_relatedness	C0017887	C0026549	0.673698	0.355834	0.445956	0.25	0.052945	0.823529	C1320237		C1320237	C1320237=C0017887->C0360716->*C1320237*<-C0026549	0.025425	0.009052
sct-umls	UMNSRS_relatedness	C0232197	C0002962	0.621175	0.457137	0.677703	0.2	0.084046	0.833333	C0018799		C0018799	C0018799=C0232197->C0264886->*C0018799*<-C0002962<-C0151744	0.157909	0.002098
sct-umls	UMNSRS_relatedness	C0007557	C0007561	0.621175	0.609087	0.857489	0.2	0.168093	0.857143	C2266959		C2266959	C2266959=C0007557->C0304319->*C2266959*<-C0007561<-C0304320	0.073701	0.153025
sct-umls	UMNSRS_relatedness	C0011847	C0021641	0	0.375503	0	0	0	0					0	0
sct-umls	UMNSRS_relatedness	C0030232	C0004057	0.43559	0.236773	0.059877	0.090909	0.030757	0.285714	C2720507		C2720507	C2720507=C0030232->C0678215->C1287497->C0424449->C0427350->C0037088->*C2720507*<-C0004057<-C0085826<-C0018938<-C0013227	0.04484	0
sct-umls	UMNSRS_relatedness	C0013456	C0233212	0.43559	0.256645	0.178601	0.090909	0.033676	0.375	C0037088		C0037088	C0037088=C0013456->C0578044->C0423477->C0455931->C1290906->*C0037088*<-C0233212<-C0233179<-C0559565<-C0425961<-C0427350	0.27331	0.000262
sct-umls	UMNSRS_relatedness	C0019340	C0008370	0	0.369607	0	0	0	0					0	0
sct-umls	UMNSRS_relatedness	C0878544	C0026196	0.458023	0.253417	0.064448	0.1	0.033184	0.307692	C2720507		C2720507	C2720507=C0878544->C0018799->C0577785->C1320355->C1290906->C0037088->*C2720507*<-C0026196<-C1443798<-C0013227	0.054723	0
sct-umls	UMNSRS_relatedness	C0004093	C1883552	0.43559	0.228068	0.057613	0.090909	0.02956	0.285714	C2720507		C2720507	C2720507=C0004093->C0015672->C1282984->C0424575->C1287406->C0037088->*C2720507*<-C1883552<-C0442795<-C0442719<-C1285164	0.349946	4.6e-05
sct-umls	UMNSRS_relatedness	C0002600	C0016365	0.673698	0.337728	0.42457	0.25	0.048748	0.823529	C1320237		C1320237	C1320237=C0002600->C0003290->*C1320237*<-C0016365	0.074104	0.022886
sct-umls	UMNSRS_relatedness	C0242339	C0008402	0.43559	0.226236	0.057148	0.090909	0.029314	0.285714	C2720507		C2720507	C2720507=C0242339->C0268195->C0025517->C0012634->C0037088->*C2720507*<-C0008402<-C0032604<-C1689977<-C0520510<-C0439861	0.118281	0
sct-umls	UMNSRS_relatedness	C0034494	C0702166	0.458023	0.321845	0.348413	0.1	0.045341	0.571429	C1290853|C1285159		C1285159	C1285159=C0034494->C0348165->C0007684->C0007682->C0027765->*C1285159*<-C0702166<-C0036502<-C0037272<-C1290011|C1290853=C0034494->C0348165->C0729529->C0578491->*C1290853*<-C0702166<-C0036502<-C0037272<-C1290011<-C1285159	0.184093	0.001844
sct-umls	UMNSRS_relatedness	C0032064	C0001416	0	0.366058	0	0	0	0					0	0
sct-umls	UMNSRS_relatedness	C0159075	C0232955	0.458023	0.254518	0.177133	0.1	0.033351	0.4	C0037088		C0037088	C0037088=C0159075->C0235639->C0426391->C2711906->*C0037088*<-C0232955<-C0232950<-C0025345<-C1263764<-C0012634	0.043794	4e-06
sct-umls	UMNSRS_relatedness	C0001975	C0012772	0.57826	0.386649	0.483011	0.166667	0.060936	0.736842	C1320237		C1320237	C1320237=C0001975->*C1320237*<-C0012772<-C1627760<-C0038776<-C0300973	0.028689	0.004519
sct-umls	UMNSRS_relatedness	C0009214	C0027358	0.541977	0.32915	0.389104	0.142857	0.046877	0.7	C0013227		C0013227	C0013227=C0009214->C0031368->C0376196->C0007680->*C0013227*<-C0027358<-C1629845	0.051674	0.012524
sct-umls	UMNSRS_relatedness	C0858529	C0023870	0	0.366058	0	0	0	0					0	0
sct-umls	UMNSRS_relatedness	C0043031	C0004057	0.621175	0.346632	0.435046	0.2	0.050769	0.777778	C1320237		C1320237	C1320237=C0043031->C0010206->*C1320237*<-C0004057<-C0036075	0.036655	0.006716
sct-umls	UMNSRS_relatedness	C0042313	C0017642	0.541977	0.434617	0.647113	0.142857	0.075841	0.769231	C0279516		C0279516	C0279516=C0042313->C0162724->*C0279516*<-C0017642<-C0038766<-C0038761<-C0360390	0.038821	0.039934
sct-umls	UMNSRS_relatedness	C0854467	C0008168	0.482823	0.230738	0.058299	0.111111	0.029922	0.333333	C2720507		C2720507	C2720507=C0854467->C0427694->C1290906->C0037088->*C2720507*<-C0008168<-C0279516<-C0003204<-C0013227	0.040348	0
sct-umls	UMNSRS_relatedness	C1623038	C0019270	0	0.372256	0	0	0	0					0	0
sct-umls	UMNSRS_relatedness	C0001824	C0023530	0.836849	0.931111	0.989288	0.5	0.730335	0.947368	C0023530		C0023530	C0023530=C0001824->*C0023530	0.274371	0.380845
sct-umls	UMNSRS_relatedness	C0016293	C0012010	0.482823	0.317395	0.375835	0.111111	0.04443	0.636364	C0013227		C0013227	C0013227=C0016293->C0360298->C0003295->C0360293->*C0013227*<-C0012010<-C0053218<-C0003286<-C0007680	0.050938	0.021739
sct-umls	UMNSRS_relatedness	C0020517	C0019134	0.482823	0.288102	0.075079	0.111111	0.038872	0.333333	C2720507		C2720507	C2720507=C0020517->C0441712->C1285164->*C2720507*<-C0019134<-C0360593<-C0003280<-C0018938<-C0013227	0.07599	0
sct-umls	UMNSRS_relatedness	C0009187	C0025289	0.482823	0.318833	0.282084	0.111111	0.044722	0.5	C0012634		C0012634	C0012634=C0009187->C0033740->C0030499->C0009450->*C0012634*<-C0025289<-C1285331<-C1285332<-C1290884	0.189543	0.003059
sct-umls	UMNSRS_relatedness	C0002940	C0029456	0.541977	0.34434	0.373259	0.142857	0.05024	0.666667	C1285159		C1285159	C1285159=C0002940->C0007222->*C1285159*<-C0029456<-C0005940<-C0263661<-C0026857	0.08445	0.000645
sct-umls	UMNSRS_relatedness	C0029456	C0087086	0.396269	0.25646	0.065319	0.076923	0.033647	0.25	C2720507		C2720507	C2720507=C0029456->C0005940->C0427191->C0426779->C1290906->C0037088->*C2720507*<-C0087086<-C0302148<-C0333010<-C0332447<-C1260954<-C1268086	0.087429	8e-05
sct-umls	UMNSRS_relatedness	C0036396	C0246719	0.43559	0.228555	0.057738	0.090909	0.029626	0.285714	C2720507		C2720507	C2720507=C0036396->C0031121->C0027796->C1300028->C0012634->C0037088->*C2720507*<-C0246719<-C0012544<-C0521941<-C0013227	0.024436	0
sct-umls	UMNSRS_relatedness	C0004153	C0022116	0.57826	0.417119	0.608668	0.166667	0.070022	0.761905	C0042373		C0042373	C0042373=C0004153->C0003850->C0852949->*C0042373*<-C0022116<-C0232352	0.154541	0.002005
sct-umls	UMNSRS_relatedness	C0232197	C0087086	0.378825	0.249982	0.063478	0.071429	0.032668	0.235294	C2720507		C2720507	C2720507=C0232197->C0264886->C0018799->C0577785->C1320355->C1290906->C0037088->*C2720507*<-C0087086<-C0302148<-C0333010<-C0332447<-C1260954<-C1268086	0.098914	4.6e-05
sct-umls	UMNSRS_relatedness	C0040034	C0036396	0.541977	0.288725	0.253983	0.142857	0.038983	0.571429	C0012634		C0012634	C0012634=C0040034->C0005779->*C0012634*<-C0036396<-C0031121<-C0027796<-C1300028	0.178844	8.5e-05
sct-umls	UMNSRS_relatedness	C0014038	C0025289	0.741411	0.657497	0.875358	0.333333	0.209632	0.9	C0178264|C1285331		C0178264	C0178264=C0014038->*C0178264*<-C0025289|C1285331=C0014038->*C1285331*<-C0025289	0.182579	0.033234
sct-umls	UMNSRS_relatedness	C0152447	C0040822	0.43559	0.275255	0.191875	0.090909	0.03666	0.375	C0037088		C0037088	C0037088=C0152447->C0426398->C1291662->C0577118->C0579140->C0578533->C1290906->*C0037088*<-C0040822<-C0427086<-C1689949	0.211644	0.000973
sct-umls	UMNSRS_relatedness	C0001924	C0019134	0.741411	0.344529	0.432563	0.333333	0.050284	0.875	C1320237		C1320237	C1320237=C0001924->*C1320237*<-C0019134	0.03464	0.024462
sct-umls	UMNSRS_relatedness	C0032617	C0021641	0.510546	0.234794	0.059355	0.125	0.030481	0.363636	C2720507		C2720507	C2720507=C0032617->C0025517->C0012634->C0037088->*C2720507*<-C0021641<-C0935929<-C0013227	0.0713	0
sct-umls	UMNSRS_relatedness	C0037384	C0038450	0.673698	0.559917	0.814533	0.25	0.13432	0.823529	C1291004		C1291004	C1291004=C0037384->*C1291004*<-C0038450<-C1287665	0.219728	0.03026
sct-umls	UMNSRS_relatedness	C0033860	C0054836	0.415109	0.24205	0.061291	0.083333	0.031507	0.266667	C2720507		C2720507	C2720507=C0033860->C1960691->C1960690->C1719883->C0012634->C0037088->*C2720507*<-C0054836<-C0304515<-C0001645<-C0004382<-C0013227	0.047752	0
sct-umls	UMNSRS_relatedness	C0019112	C0021359	0.43559	0.266415	0.185473	0.090909	0.035211	0.375	C0037088		C0037088	C0037088=C0019112->C0459146->C0263978->C1290853->C0012634->*C0037088*<-C0021359<-C0577274<-C1291680<-C0574125<-C0427350	0.157789	0.000254
sct-umls	UMNSRS_relatedness	C0014544	C0031412	0.43559	0.249863	0.063444	0.090909	0.03265	0.285714	C2720507		C2720507	C2720507=C0014544->C0036572->C0730595->C1290906->C0037088->*C2720507*<-C0031412<-C0360117<-C0003286<-C0007680<-C0013227	0.072257	0
sct-umls	UMNSRS_relatedness	C0014544	C0001975	0.43559	0.28637	0.074511	0.090909	0.038566	0.285714	C2720507		C2720507	C2720507=C0014544->C0036572->C0730595->C1290906->C0037088->*C2720507*<-C0001975<-C0029224<-C0729761<-C0729759<-C0439861	0.030377	0
sct-umls	UMNSRS_relatedness	C0037384	C0023992	0.482823	0.228386	0.057695	0.111111	0.029603	0.333333	C2720507		C2720507	C2720507=C0037384->C0037090->C1689949->C0037088->*C2720507*<-C0023992<-C0003292<-C0017173<-C0013227	0.141959	0
sct-umls	UMNSRS_relatedness	C0004093	C0006625	0.458023	0.354171	0.479316	0.1	0.052545	0.526316	C0424449		C0424449	C0424449=C0004093->C0015672->C1290919->*C0424449*<-C0006625<-C1288053<-C0424630<-C1287842<-C1287632<-C0577997	0.229391	1.9e-05
sct-umls	UMNSRS_relatedness	C0036572	C0085208	0.510546	0.261661	0.066835	0.125	0.034455	0.363636	C2720507		C2720507	C2720507=C0036572->C0730595->C1290906->C0037088->*C2720507*<-C0085208<-C1629845<-C0013227	0.044784	0
sct-umls	UMNSRS_relatedness	C0032285	C0036690	0.510546	0.340402	0.3536	0.125	0.049346	0.588235	C1290853		C1290853	C1290853=C0032285->C1285331->C1285332->*C1290853*<-C0036690<-C0243026<-C2316160<-C0578491	0.153681	0.001752
sct-umls	UMNSRS_relatedness	C0015300	C0019214	0.482823	0.30332	0.328634	0.111111	0.041667	0.6	C1290853|C1285159		C1285159	C1285159=C0015300->C1299547->C1269791->C0042790->*C1285159*<-C0019214<-C0038002<-C0037997<-C0024228|C1290853=C0015300->C1299547->C1269791->C1290856->*C1290853*<-C0019214<-C0019209<-C0023895<-C1302710	0.177274	0.00069
sct-umls	UMNSRS_relatedness	C0019270	C0497327	0.415109	0.24405	0.061835	0.083333	0.031795	0.266667	C2720507		C2720507	C2720507=C0019270->C0333056->C0333010->C0332447->C1260954->C1268086->*C2720507*<-C0497327<-C0029227<-C0004936<-C0012634<-C0037088	0.124118	3e-05
sct-umls	UMNSRS_relatedness	C0040165	C0023660	0.482823	0.348405	0.425871	0.111111	0.051181	0.636364	C1532646|C0013227		C1532646	C1532646=C0040165->C0040135->C1320237->*C1532646*<-C0023660<-C0360090<-C0002934<-C1532651<-C1532650|C0013227=C0040165->C0279175->C0019928->C0360511->*C0013227*<-C0023660<-C0360090<-C0002934<-C0002932	0.023326	0.003098
sct-umls	UMNSRS_relatedness	C0032285	C0013404	0.541977	0.436566	0.585484	0.142857	0.076518	0.625	C0425442		C0425442	C0425442=C0032285->C1290890->C0577910->*C0425442*<-C0013404<-C1287669<-C0577969	0.158369	0.002395
sct-umls	UMNSRS_relatedness	C0741439	C0025287	0.458023	0.255301	0.177672	0.1	0.03347	0.4	C0037088		C0037088	C0037088=C0741439->C0151683->C0580316->C1292123->C2711906->*C0037088*<-C0025287<-C0576482<-C0422878<-C1290906	0.065358	8.9e-05
sct-umls	UMNSRS_relatedness	C0017601	C0232197	0.482823	0.320263	0.346699	0.111111	0.045015	0.6	C1285159		C1285159	C1285159=C0017601->C0015397->C1269791->C0042790->*C1285159*<-C0232197<-C0264886<-C0018799<-C0025061	0.159594	0.000109
sct-umls	UMNSRS_relatedness	C0036494	C0007297	0.741411	0.841462	0.969877	0.333333	0.485194	0.888889	C0026603		C0026603	C0026603=C0036494->*C0026603*<-C0007297	0.346637	0.790173
sct-umls	UMNSRS_relatedness	C0003862	C0149651	0.43559	0.239619	0.060636	0.090909	0.031159	0.285714	C2720507		C2720507	C2720507=C0003862->C0026858->C0426779->C1290906->C0037088->*C2720507*<-C0149651<-C1265981<-C0332447<-C1260954<-C1268086	0.135169	0.000119
sct-umls	UMNSRS_relatedness	C0001047	C0000970	0.541977	0.39595	0.547017	0.142857	0.063577	0.7	C0576728|C0013227		C0576728	C0576728=C0001047->C0002527->C0002520->*C0576728*<-C0000970<-C0002482<-C0576733|C0013227=C0001047->C0026698->C0282686->*C0013227*<-C0000970<-C0280004<-C0003419	0.025141	0.010763
sct-umls	UMNSRS_relatedness	C0398623	C0040038	0.510546	0.296883	0.261396	0.125	0.040461	0.533333	C0012634		C0012634	C0012634=C0398623->C0005779->*C0012634*<-C0040038<-C2586211<-C0042373<-C0263978<-C1290853	0.174466	0.00051
sct-umls	UMNSRS_relatedness	C0018021	C0020740	0.415109	0.244386	0.061927	0.083333	0.031844	0.266667	C2720507		C2720507	C2720507=C0018021->C0040128->C0558385->C1290853->C0012634->C0037088->*C2720507*<-C0020740<-C0003211<-C0003209<-C0002771<-C0013227	0.043326	0
sct-umls	UMNSRS_relatedness	C0684275	C0017642	0.415109	0.242364	0.061376	0.083333	0.031552	0.266667	C2720507		C2720507	C2720507=C0684275->C0272315->C0005779->C0012634->C0037088->*C2720507*<-C0017642<-C0038766<-C0359086<-C0020616<-C0935929<-C0013227	0.05518	0
sct-umls	UMNSRS_relatedness	C0271397	C1698636	0	0.359058	0	0	0	0					0	0
sct-umls	UMNSRS_relatedness	C0013428	C0070166	0.43559	0.227815	0.057549	0.090909	0.029526	0.285714	C2720507		C2720507	C2720507=C0013428->C0000737->C0578056->C0458087->C1290906->C0037088->*C2720507*<-C0070166<-C0085826<-C0018938<-C0013227	0.056832	0
sct-umls	UMNSRS_relatedness	C0231236	C0042755	0.57826	0.306509	0.338075	0.166667	0.042277	0.615385	C0427350		C0427350	C0427350=C0231236->C1290920->C0424449->*C0427350*<-C0042755<-C1626920	0.27985	0.00092
sct-umls	UMNSRS_relatedness	C0002940	C0947651	0	0.405326	0	0	0	0					0	0
sct-umls	UMNSRS_relatedness	C0009262	C0032950	0.621175	0.339371	0.426496	0.2	0.049114	0.777778	C1320237		C1320237	C1320237=C0009262->*C1320237*<-C0032950<-C0017710<-C0582125	0.043865	0.009212
sct-umls	UMNSRS_relatedness	C0019270	C0006982	0.43559	0.236355	0.059766	0.090909	0.030699	0.285714	C2720507		C2720507	C2720507=C0019270->C0333056->C0333010->C0332447->C1260954->C1268086->*C2720507*<-C0006982<-C0598272<-C0014432<-C0013227	0.034022	0
sct-umls	UMNSRS_relatedness	C1257763	C0036572	0.541977	0.317697	0.225115	0.142857	0.044491	0.5	C0037088		C0037088	C0037088=C1257763->C0028709->C0012634->*C0037088*<-C0036572<-C0730595<-C1290906	0.198216	0.00012
sct-umls	UMNSRS_relatedness	C0086543	C0030305	0.510546	0.294789	0.259478	0.125	0.040076	0.533333	C0012634		C0012634	C0012634=C0086543->C0154777->C1285162->*C0012634*<-C0030305<-C1285331<-C1285332<-C1290884	0.116558	0.0008
sct-umls	UMNSRS_relatedness	C0001962	C0001975	0.741411	0.67048	0.875481	0.333333	0.222422	0.888889	C0001975		C0001975	C0001975=C0001962->C1690586->*C0001975	0.054198	0.055741
sct-umls	UMNSRS_relatedness	C0020550	C0036572	0.541977	0.330805	0.300136	0.142857	0.047232	0.571429	C1290906		C1290906	C1290906=C0020550->C0040128->C0558385->C1290853->*C1290906*<-C0036572<-C0730595	0.181435	0.000127
sct-umls	UMNSRS_relatedness	C0016410	C0014563	0.673698	0.349607	0.438564	0.25	0.051462	0.823529	C1320237		C1320237	C1320237=C0016410->*C1320237*<-C0014563<-C0039052	0.015708	0.008346
sct-umls	UMNSRS_relatedness	C0116569	C0002598	0.621175	0.50777	0.756915	0.2	0.105883	0.818182	C0003195		C0003195	C0003195=C0116569->C0360701->*C0003195*<-C0002598<-C0360703	0.079468	0.035299
sct-umls	UMNSRS_relatedness	C0021359	C0079083	0.43559	0.233029	0.058893	0.090909	0.030237	0.285714	C2720507		C2720507	C2720507=C0021359->C0577274->C1291680->C0574125->C0427350->C0037088->*C2720507*<-C0079083<-C1443631<-C0003392<-C0013227	0.138303	0
sct-umls	UMNSRS_relatedness	C0040822	C0006982	0.482823	0.245555	0.062248	0.111111	0.032015	0.333333	C2720507		C2720507	C2720507=C0040822->C0427086->C1689949->C0037088->*C2720507*<-C0006982<-C0598272<-C0014432<-C0013227	0.048175	0
sct-umls	UMNSRS_relatedness	C0011847	C0009214	0	0.376905	0	0	0	0					0	0
sct-umls	UMNSRS_relatedness	C0043031	C0995182	0	0.364116	0	0	0	0					0	0
sct-umls	UMNSRS_relatedness	C0030305	C0021641	0.458023	0.243258	0.061619	0.1	0.031681	0.307692	C2720507		C2720507	C2720507=C0030305->C1285331->C1285332->C1290884->C0012634->C0037088->*C2720507*<-C0021641<-C0935929<-C0013227	0.072839	0
sct-umls	UMNSRS_relatedness	C0017160	C0021641	0.43559	0.241139	0.061045	0.090909	0.031376	0.285714	C2720507		C2720507	C2720507=C0017160->C0017152->C1285331->C1285332->C1290884->C0012634->C0037088->*C2720507*<-C0021641<-C0935929<-C0013227	0.066131	0
sct-umls	UMNSRS_relatedness	C0019655	C0032950	0.415109	0.247676	0.062834	0.083333	0.032326	0.266667	C2720507		C2720507	C2720507=C0019655->C0276698->C0026946->C0009450->C0012634->C0037088->*C2720507*<-C0032950<-C0017710<-C0001617<-C0360511<-C0013227	0.04364	0
sct-umls	UMNSRS_relatedness	C0149651	C0013404	0.415109	0.24416	0.061865	0.083333	0.031811	0.266667	C2720507		C2720507	C2720507=C0149651->C1265981->C0332447->C1260954->C1268086->*C2720507*<-C0013404<-C1287669<-C0577969<-C0425442<-C1290906<-C0037088	0.141376	1.6e-05
sct-umls	UMNSRS_relatedness	C0018991	C0070166	0.458023	0.237762	0.06014	0.1	0.030896	0.307692	C2720507		C2720507	C2720507=C0018991->C0007682->C0422878->C1290906->C0037088->*C2720507*<-C0070166<-C0085826<-C0018938<-C0013227	0.053642	0
sct-umls	UMNSRS_relatedness	C0026946	C0286651	0.482823	0.27162	0.069832	0.111111	0.036057	0.333333	C2720507		C2720507	C2720507=C0026946->C0009450->C0012634->C0037088->*C2720507*<-C0286651<-C0360714<-C0014432<-C0013227	0.012396	0
sct-umls	UMNSRS_relatedness	C0035435	C0009262	0.43559	0.23638	0.059773	0.090909	0.030702	0.285714	C2720507		C2720507	C2720507=C0035435->C0026857->C0426779->C1290906->C0037088->*C2720507*<-C0009262<-C0360273<-C0018100<-C1298773<-C0013227	0.133975	0
sct-umls	UMNSRS_relatedness	C0013404	C0220892	0	0.39454	0	0	0	0					0	0
sct-umls	UMNSRS_relatedness	C1623038	C0018926	0	0.362382	0	0	0	0					0	0
sct-umls	UMNSRS_relatedness	C0877781	C0018681	0.458023	0.237064	0.059954	0.1	0.030798	0.307692	C2720507		C2720507	C2720507=C0877781->C2733300->C1531482->C0420206->*C2720507*<-C0018681<-C0578055<-C0458087<-C1290906<-C0037088	0.215414	3e-06
sct-umls	UMNSRS_relatedness	C0004153	C0018834	0.458023	0.272898	0.245595	0.1	0.036267	0.470588	C1290906|C0037088		C1290906	C0037088=C0004153->C0003850->C1285162->C0012634->*C0037088*<-C0018834<-C0221727<-C0577006<-C1320355<-C1290906|C1290906=C0004153->C0003850->C0410013->C0263978->C1290853->*C1290906*<-C0018834<-C0221727<-C0577006<-C1320355	0.169727	7.9e-05
sct-umls	UMNSRS_relatedness	C0920289	C0015672	0	0.371164	0	0	0	0					0.181894	0
sct-umls	UMNSRS_relatedness	C0878544	C0039070	0.673698	0.427356	0.589044	0.25	0.07337	0.823529	C0007222		C0007222	C0007222=C0878544->C0018799->*C0007222*<-C0039070	0.16631	0.003844
sct-umls	UMNSRS_relatedness	C0003129	C0036572	0	0.422869	0	0	0	0					0	0
sct-umls	UMNSRS_relatedness	C0036494	C0001962	0.510546	0.237597	0.060096	0.125	0.030873	0.363636	C2720507		C2720507	C2720507=C0036494->C0026603->C1633746->C0037088->*C2720507*<-C0001962<-C1690586<-C0013227	0.068242	1e-06
sct-umls	UMNSRS_relatedness	C0242339	C0060277	0.415109	0.226501	0.057215	0.083333	0.029349	0.266667	C2720507		C2720507	C2720507=C0242339->C0268195->C0025517->C0012634->C0037088->*C2720507*<-C0060277<-C1298637<-C0302583<-C0018928<-C0018938<-C0013227	0.100823	0
sct-umls	UMNSRS_relatedness	C0039730	C0040822	0.458023	0.287287	0.200875	0.1	0.038728	0.4	C0037088		C0037088	C0037088=C0039730->C0271976->C0002871->C0221016->C1533163->C0012634->*C0037088*<-C0040822<-C0427086<-C1689949	0.182554	5e-06
sct-umls	UMNSRS_relatedness	C0009951	C0085208	0	0.364943	0	0	0	0					0.019987	0
sct-umls	UMNSRS_relatedness	C0002962	C0028351	0.482823	0.231612	0.058525	0.111111	0.030042	0.333333	C2720507		C2720507	C2720507=C0002962->C1300028->C0012634->C0037088->*C2720507*<-C0028351<-C0039052<-C0004382<-C0013227	0.050394	0
sct-umls	UMNSRS_relatedness	C0010592	C0032950	0.57826	0.341852	0.429412	0.166667	0.049673	0.736842	C1320237		C1320237	C1320237=C0010592->C1445635->*C1320237*<-C0032950<-C0017710<-C0582125	0.02631	0.007031
sct-umls	UMNSRS_relatedness	C0037763	C0036396	0.510546	0.304113	0.274068	0.125	0.041817	0.533333	C1290906		C1290906	C1290906=C0037763->C0427194->*C1290906*<-C0036396<-C0031121<-C0027796<-C0423717<-C0458087	0.182612	0.00052
sct-umls	UMNSRS_relatedness	C0003128	C0152149	0.741411	0.51315	0.765635	0.333333	0.108514	0.875	C1291681		C1291681	C1291681=C0003128->*C1291681*<-C0152149	0.301864	0.285241
sct-umls	UMNSRS_relatedness	C0022116	C0995182	0	0.374746	0	0	0	0					0	0
sct-umls	UMNSRS_relatedness	C0006277	C0298130	0.396269	0.240575	0.060892	0.076923	0.031295	0.25	C2720507		C2720507	C2720507=C0006277->C1285331->C1285332->C1290884->C0012634->C0037088->*C2720507*<-C0298130<-C0595726<-C0304440<-C0006280<-C0282686<-C0013227	0.011911	0
sct-umls	UMNSRS_relatedness	C0286651	C0024027	0.741411	0.685623	0.906351	0.333333	0.23833	0.909091	C0360714		C0360714	C0360714=C0286651->*C0360714*<-C0024027	0.156065	0.232121
sct-umls	UMNSRS_relatedness	C0032285	C1883552	0.43559	0.247998	0.062923	0.090909	0.032373	0.285714	C2720507		C2720507	C2720507=C0032285->C1285331->C1285332->C1290884->C0012634->C0037088->*C2720507*<-C1883552<-C0442795<-C0442719<-C1285164	0.096865	9e-06
sct-umls	UMNSRS_relatedness	C0037763	C0016860	0.458023	0.253111	0.064361	0.1	0.033137	0.307692	C2720507		C2720507	C2720507=C0037763->C0427194->C1290906->C0037088->*C2720507*<-C0016860<-C0304487<-C0012798<-C0007220<-C0013227	0.070477	0
sct-umls	UMNSRS_relatedness	C0040485	C0014806	0.415109	0.235569	0.059559	0.083333	0.030589	0.266667	C2720507		C2720507	C2720507=C0040485->C1290143->C0558385->C1290853->C0012634->C0037088->*C2720507*<-C0014806<-C0003240<-C0279516<-C0003204<-C0013227	0.056254	0
sct-umls	UMNSRS_relatedness	C0011603	C0020517	0.541977	0.395958	0.362995	0.142857	0.063579	0.571429	C0012634		C0012634	C0012634=C0011603->C1285333->C1285332->C1290884->*C0012634*<-C0020517<-C1628518	0.168295	0.004323
sct-umls	UMNSRS_relatedness	C0947651	C0022614	0	0.361563	0	0	0	0					0	0
sct-umls	UMNSRS_relatedness	C0003850	C0022116	0.621175	0.450193	0.646783	0.2	0.081426	0.8	C0042373		C0042373	C0042373=C0003850->C0852949->*C0042373*<-C0022116<-C0232352	0.132083	0.002372
sct-umls	UMNSRS_relatedness	C0018995	C0032617	0.57826	0.373213	0.524789	0.166667	0.057313	0.666667	C0025517		C0025517	C0025517=C0018995->C0282193->C0012715->C0154260->*C0025517*<-C0032617	0.172831	0.001008
sct-umls	UMNSRS_relatedness	C0025587	C0040460	0.541977	0.447816	0.675384	0.142857	0.080547	0.727273	C0458087		C0458087	C0458087=C0025587->C0151825->C0026858->*C0458087*<-C0040460<-C0015468<-C0578055	0.216505	0.018288
sct-umls	UMNSRS_relatedness	C0011175	C0038187	0.510546	0.27825	0.244686	0.125	0.037164	0.533333	C0012634		C0012634	C0012634=C0011175->C0267995->C0267994->C0025517->*C0012634*<-C0038187<-C0162429<-C0028709	0.266893	0.00299
sct-umls	UMNSRS_relatedness	C0009319	C0014544	0.510546	0.371609	0.458876	0.125	0.056895	0.631579	C1302710|C1290853		C1302710	C1302710=C0009319->C0009373->C0341321->C0021831->C0266805->*C1302710*<-C0014544<-C0006111|C1290853=C0009319->C0578878->C1285331->C1285332->*C1290853*<-C0014544<-C0006111<-C1302710	0.151956	0.000146
sct-umls	UMNSRS_relatedness	C0011847	C0085602	0	1	0	0	0	0					0	0
sct-umls	UMNSRS_relatedness	C0162275	C0038187	0.510546	0.25615	0.178258	0.125	0.0336	0.461538	C0037088		C0037088	C0037088=C0162275->C1290915->C2711906->*C0037088*<-C0038187<-C0162429<-C0028709<-C0012634	0.036499	1.5e-05
sct-umls	UMNSRS_relatedness	C0054836	C0717550	0.57826	0.45703	0.683055	0.166667	0.084005	0.782609	C0003364		C0003364	C0003364=C0054836->C0304515->C0001645->*C0003364*<-C0717550<-C0521942	0.085499	0.161812
sct-umls	UMNSRS_relatedness	C0301532	C0039840	0.621175	0.532428	0.782192	0.2	0.118489	0.846154	C0042890		C0042890	C0042890=C0301532->*C0042890*<-C0039840<-C0042849<-C0259754	0.017449	0.011348
sct-umls	UMNSRS_relatedness	C0020676	C1883552	0.43559	0.239799	0.060684	0.090909	0.031185	0.285714	C2720507		C2720507	C2720507=C0020676->C0040128->C0558385->C1290853->C0012634->C0037088->*C2720507*<-C1883552<-C0442795<-C0442719<-C1285164	0.102497	4e-06
sct-umls	UMNSRS_relatedness	C0039730	C0019045	0.741411	0.765459	0.935809	0.333333	0.34304	0.875	C0019045		C0019045	C0019045=C0039730->C1960031->*C0019045	0.175199	0.054695
sct-umls	UMNSRS_relatedness	C0026946	C0025289	0.541977	0.347917	0.311137	0.142857	0.051067	0.571429	C0012634		C0012634	C0012634=C0026946->C0009450->*C0012634*<-C0025289<-C1285331<-C1285332<-C1290884	0.162742	0.001677
sct-umls	UMNSRS_relatedness	C0030232	C0060277	0.396269	0.226501	0.057215	0.076923	0.029349	0.25	C2720507		C2720507	C2720507=C0030232->C0678215->C1287497->C0424449->C0427350->C0037088->*C2720507*<-C0060277<-C1298637<-C0302583<-C0018928<-C0018938<-C0013227	0.074646	0
sct-umls	UMNSRS_relatedness	C0332566	C0332573	0.673698	0.297922	0.325783	0.25	0.040653	0.769231	C0332447		C0332447	C0332447=C0332566->C0332563->*C0332447*<-C0332573	0.114178	0.050938
sct-umls	UMNSRS_relatedness	C0018834	C0020740	0.415109	0.233201	0.058938	0.083333	0.03026	0.266667	C2720507		C2720507	C2720507=C0018834->C0221727->C0577006->C1320355->C1290906->C0037088->*C2720507*<-C0020740<-C0003211<-C0003209<-C0002771<-C0013227	0.050831	0
sct-umls	UMNSRS_relatedness	C0995182	C0020264	0	0.374208	0	0	0	0					0	0
sct-umls	UMNSRS_relatedness	C0009214	C0011816	0.57826	0.557216	0.800352	0.166667	0.132675	0.814815	C0242402|C0376196		C0242402	C0242402=C0009214->C0031368->*C0242402*<-C0011816<-C0360196<-C0360445|C0376196=C0009214->C0031368->*C0376196*<-C0011816<-C0360196<-C0360445	0.043368	0.047484
sct-umls	UMNSRS_relatedness	C0001047	C0001443	0.541977	0.366965	0.512005	0.142857	0.055703	0.7	C0576728|C0013227		C0576728	C0576728=C0001047->C0002527->C0002520->*C0576728*<-C0001443<-C0034136<-C0556144|C0013227=C0001047->C0026698->C0282686->*C0013227*<-C0001443<-C0003195<-C0007220	0.041952	0.030366
sct-umls	UMNSRS_relatedness	C0086073	C0032950	0.57826	0.349619	0.438577	0.166667	0.051465	0.736842	C1320237		C1320237	C1320237=C0086073->C0360195->*C1320237*<-C0032950<-C0017710<-C0582125	0.017172	0.003497
sct-umls	UMNSRS_relatedness	C0007559	C0007561	0.741411	0.725787	0.927761	0.333333	0.286252	0.928571	C0304320		C0304320	C0304320=C0007559->*C0304320*<-C0007561	0.102889	0.23781
sct-umls	UMNSRS_relatedness	C0030193	C0026549	0.458023	0.286816	0.074657	0.1	0.038645	0.307692	C2720507		C2720507	C2720507=C0030193->C0234185->C1291731->C0422837->C0037088->*C2720507*<-C0026549<-C0376196<-C0007680<-C0013227	0.063422	0
sct-umls	UMNSRS_relatedness	C0027358	C0015846	0.57826	0.338241	0.425171	0.166667	0.048862	0.736842	C1320237		C1320237	C1320237=C0027358->*C1320237*<-C0015846<-C0360464<-C1268914<-C0003360	0.052325	0.024633
sct-umls	UMNSRS_relatedness	C0001824	C0854467	0.57826	0.414499	0.615974	0.166667	0.069191	0.666667	C1292123		C1292123	C1292123=C0001824->C0023530->C0010828->*C1292123*<-C0854467<-C0427694	0.09234	0.004552
sct-umls	UMNSRS_relatedness	C0013428	C0019079	0.482823	0.274522	0.247022	0.111111	0.036537	0.5	C1290906		C1290906	C1290906=C0013428->C0000737->C0578056->C0458087->*C1290906*<-C0019079<-C0232516<-C0577917<-C0425442	0.210917	0.000133
sct-umls	UMNSRS_relatedness	C0042384	C0018991	0.541977	0.342723	0.371445	0.142857	0.049871	0.666667	C1285159		C1285159	C1285159=C0042384->C1290889->C1285333->*C1285159*<-C0018991<-C0007682<-C0027765	0.180573	0.001648
sct-umls	UMNSRS_relatedness	C0917801	C0086140	0.510546	0.238598	0.060362	0.125	0.031014	0.363636	C2720507		C2720507	C2720507=C0917801->C0700201->C0851578->C0012634->C0037088->*C2720507*<-C0086140<-C0013227	0.067163	0
sct-umls	UMNSRS_relatedness	C0009262	C0033209	0.621175	0.757112	0.942113	0.2	0.330223	0.818182	C0018100|C1320237		C0018100	C1320237=C0009262->*C1320237*<-C0033209<-C0038760<-C1532645|C0018100=C0009262->C0360273->*C0018100*<-C0033209<-C0041983	0.191838	0.280016
sct-umls	UMNSRS_relatedness	C1623038	C0002871	0	0.437198	0	0	0	0					0	0
sct-umls	UMNSRS_relatedness	C0038187	C0152149	0.482823	0.25615	0.178258	0.111111	0.0336	0.428571	C0037088		C0037088	C0037088=C0038187->C0162429->C0028709->C0012634->*C0037088*<-C0152149<-C0567248<-C1320355<-C1290906	0.26214	2.3e-05
sct-umls	UMNSRS_relatedness	C0008947	C0026196	0.673698	0.33532	0.421752	0.25	0.048215	0.823529	C1320237		C1320237	C1320237=C0008947->C0360333->*C1320237*<-C0026196	0.024071	0.016375
sct-umls	UMNSRS_relatedness	C0019158	C0000970	0.43559	0.25682	0.065423	0.090909	0.033703	0.285714	C2720507		C2720507	C2720507=C0019158->C1285331->C1285332->C1290884->C0012634->C0037088->*C2720507*<-C0000970<-C0280004<-C0003419<-C0013227	0.029522	0
sct-umls	UMNSRS_relatedness	C0019270	C0013456	0.396269	0.234579	0.059298	0.076923	0.030451	0.25	C2720507		C2720507	C2720507=C0019270->C0333056->C0333010->C0332447->C1260954->C1268086->*C2720507*<-C0013456<-C0578044<-C0423477<-C0455931<-C1290906<-C0037088	0.14399	7e-06
sct-umls	UMNSRS_relatedness	C0003862	C0717550	0.43559	0.242732	0.061476	0.090909	0.031605	0.285714	C2720507		C2720507	C2720507=C0003862->C0026858->C0426779->C1290906->C0037088->*C2720507*<-C0717550<-C0521942<-C0003364<-C0007220<-C0013227	0.024561	0
sct-umls	UMNSRS_relatedness	C0018021	C0011644	0	0.379329	0	0	0	0					0.127061	0
sct-umls	UMNSRS_relatedness	C0004134	C0001962	0.510546	0.247389	0.062754	0.125	0.032284	0.363636	C2720507		C2720507	C2720507=C0004134->C0575091->C0427350->C0037088->*C2720507*<-C0001962<-C1690586<-C0013227	0.060181	0
sct-umls	UMNSRS_relatedness	C0043528	C0004576	0.510546	0.313428	0.367222	0.125	0.043633	0.533333	C1285556		C1285556	C1285556=C0043528->*C1285556*<-C0004576<-C0276848<-C0343773<-C0033740<-C0030499<-C0009450	0.0105	0.000193
sct-umls	UMNSRS_relatedness	C0043167	C0023343	0.510546	0.423705	0.622091	0.125	0.072158	0.666667	C0004623		C0004623	C0004623=C0043167->C0006015->C1319381->C0085423->*C0004623*<-C0023343<-C0026918<-C1299528	0.142433	0.001789
sct-umls	UMNSRS_relatedness	C0035508	C0034642	0.741411	0.814889	0.961295	0.333333	0.429804	0.9	C0425542		C0425542	C0425542=C0035508->*C0425542*<-C0034642	0.257235	0.20563
sct-umls	UMNSRS_relatedness	C0002962	C0014563	0.482823	0.240656	0.060914	0.111111	0.031307	0.333333	C2720507		C2720507	C2720507=C0002962->C1300028->C0012634->C0037088->*C2720507*<-C0014563<-C0039052<-C0004382<-C0013227	0.02199	0
sct-umls	UMNSRS_relatedness	C0004153	C0002962	0.57826	0.277101	0.243681	0.166667	0.036969	0.615385	C0012634		C0012634	C0012634=C0004153->C0003850->C1285162->*C0012634*<-C0002962<-C1300028	0.120919	0.000378
sct-umls	UMNSRS_relatedness	C0019158	C0018926	0.541977	0.291059	0.256089	0.142857	0.0394	0.571429	C0012634		C0012634	C0012634=C0019158->C1285331->C1285332->C1290884->*C0012634*<-C0018926<-C0042963	0.135222	0.00077
sct-umls	UMNSRS_relatedness	C0027358	C0026549	0.741411	0.5398	0.78203	0.333333	0.122542	0.888889	C2584404|C1320237		C2584404	C2584404=C0027358->*C2584404*<-C0026549|C1320237=C0027358->*C1320237*<-C0026549	0.056785	0.045323
sct-umls	UMNSRS_relatedness	C0232955	C0232962	0.396269	0.254518	0.177133	0.076923	0.033351	0.333333	C0037088		C0037088	C0037088=C0232955->C0232950->C0025345->C1263764->C0012634->*C0037088*<-C0232962<-C1298762<-C0567297<-C1291681<-C1291680<-C0574125<-C0427350	0.336692	0.007895
sct-umls	UMNSRS_relatedness	C0011991	C0009262	0.458023	0.228357	0.057687	0.1	0.029599	0.307692	C2720507		C2720507	C2720507=C0011991->C0476288->C1689949->C0037088->*C2720507*<-C0009262<-C0360273<-C0018100<-C1298773<-C0013227	0.118916	0
sct-umls	UMNSRS_relatedness	C0027121	C0026848	0.836849	0.65318	0.848855	0.5	0.205544	0.923077	C0026848		C0026848	C0026848=C0027121->*C0026848	0.219986	0.105025
sct-umls	UMNSRS_relatedness	C0006277	C0023992	0.43559	0.240596	0.060898	0.090909	0.031299	0.285714	C2720507		C2720507	C2720507=C0006277->C1285331->C1285332->C1290884->C0012634->C0037088->*C2720507*<-C0023992<-C0003292<-C0017173<-C0013227	0.131405	0
sct-umls	UMNSRS_relatedness	C0013428	C0008809	0.43559	0.230474	0.058231	0.090909	0.029886	0.285714	C2720507		C2720507	C2720507=C0013428->C0000737->C0578056->C0458087->C1290906->C0037088->*C2720507*<-C0008809<-C1533693<-C0034423<-C0013227	0.03934	0
sct-umls	UMNSRS_relatedness	C0282386	C0536495	0.741411	0.675665	0.902192	0.333333	0.227746	0.916667	C1533693		C1533693	C1533693=C0282386->*C1533693*<-C0536495	0.058967	0.142868
sct-umls	UMNSRS_relatedness	C0011847	C0162275	0	0.359058	0	0	0	0					0	0
sct-umls	UMNSRS_relatedness	C0011175	C0017160	0.458023	0.284679	0.250362	0.1	0.03827	0.470588	C0012634		C0012634	C0012634=C0011175->C0267995->C0267994->C0025517->*C0012634*<-C0017160<-C0017152<-C1285331<-C1285332<-C1290884	0.186312	0.000254
sct-umls	UMNSRS_relatedness	C0034880	C0005740	0.415109	0.226486	0.057211	0.083333	0.029347	0.266667	C2720507		C2720507	C2720507=C0034880->C0013447->C0395797->C1290853->C0012634->C0037088->*C2720507*<-C0005740<-C0010861<-C0003236<-C0003392<-C0013227	0.155966	0
sct-umls	UMNSRS_relatedness	C0008168	C0007561	0.57826	0.440543	0.653771	0.166667	0.077919	0.8	C0279516		C0279516	C0279516=C0008168->*C0279516*<-C0007561<-C0304320<-C2266959<-C0026458	0.064082	0.028161
sct-umls	UMNSRS_relatedness	C0007537	C0007557	0.741411	0.725787	0.927761	0.333333	0.286252	0.928571	C0304319		C0304319	C0304319=C0007537->*C0304319*<-C0007557	0.053584	0.061468
sct-umls	UMNSRS_relatedness	C0014806	C0023660	0.482823	0.349642	0.427327	0.111111	0.05147	0.636364	C1532646|C0013227|C0029224		C1532646	C1532646=C0014806->C0003240->C1320237->*C1532646*<-C0023660<-C0360090<-C0002934<-C1532651<-C1532650|C0013227=C0014806->C0003240->C0279516->C0003204->*C0013227*<-C0023660<-C0360090<-C0002934<-C0002932|C0029224=C0014806->C0003240->C0282563->C0022947->*C0029224*<-C0023660<-C0360090<-C0576733<-C0576728	0.025184	0.003368
sct-umls	UMNSRS_relatedness	C0007398	C0023380	0.510546	0.305985	0.337517	0.125	0.042176	0.533333	C0427350		C0427350	C0427350=C0007398->C1291705->C0574125->*C0427350*<-C0023380<-C0015672<-C1290919<-C0424449	0.216518	0.000266
sct-umls	UMNSRS_relatedness	C0020517	C0018834	0.482823	0.312055	0.220455	0.111111	0.04336	0.428571	C0037088		C0037088	C0037088=C0020517->C1628518->C0012634->*C0037088*<-C0018834<-C0221727<-C0577006<-C1320355<-C1290906	0.179827	3.1e-05
sct-umls	UMNSRS_relatedness	C0085602	C0032617	0	0.359815	0	0	0	0					0.203925	0
sct-umls	UMNSRS_relatedness	C1623038	C0286651	0	0.366654	0	0	0	0					0	0
sct-umls	UMNSRS_relatedness	C0038450	C0037384	0.673698	0.559917	0.814533	0.25	0.13432	0.823529	C1291004		C1291004	C1291004=C0038450->C1287665->*C1291004*<-C0037384	0.219728	0.03026
sct-umls	UMNSRS_relatedness	C0004147	C0016860	0.57826	0.334736	0.42107	0.166667	0.048087	0.736842	C1320237		C1320237	C1320237=C0004147->C0304516->C0001645->*C1320237*<-C0016860<-C0354100	0.053387	0.031108
sct-umls	UMNSRS_relatedness	C0242453	C0008809	0.43559	0.230023	0.058114	0.090909	0.029825	0.285714	C2720507		C2720507	C2720507=C0242453->C0033575->C1302710->C1290853->C0012634->C0037088->*C2720507*<-C0008809<-C1533693<-C0034423<-C0013227	0.03984	0
sct-umls	UMNSRS_relatedness	C0085636	C0025287	0.541977	0.27375	0.246342	0.142857	0.036409	0.571429	C1290906		C1290906	C1290906=C0085636->C0423216->C0456753->*C1290906*<-C0025287<-C0576482<-C0422878	0.190529	0.002143
sct-umls	UMNSRS_relatedness	C0011175	C0013369	0.458023	0.281711	0.24773	0.1	0.037755	0.470588	C0012634		C0012634	C0012634=C0011175->C0267995->C0267994->C0025517->*C0012634*<-C0013369<-C0178238<-C1112209<-C0578491<-C1290853	0.209047	0.000167
sct-umls	UMNSRS_relatedness	C0014025	C0065374	0.741411	0.630279	0.871408	0.333333	0.185155	0.909091	C0003015		C0003015	C0003015=C0014025->*C0003015*<-C0065374	0.125492	0.206498
sct-umls	UMNSRS_relatedness	C0206160	C0018926	0.541977	0.326422	0.41049	0.142857	0.046297	0.571429	C2711906		C2711906	C2711906=C0206160->C0580380->C1292123->*C2711906*<-C0018926<-C0577081<-C2711234	0.024736	0.000227
sct-umls	UMNSRS_relatedness	C0041948	C0751229	0	0.364943	0	0	0	0					0	0
sct-umls	UMNSRS_relatedness	C0026848	C0234369	0.510546	0.310506	0.219187	0.125	0.043055	0.461538	C0037088		C0037088	C0037088=C0026848->C1290853->C0012634->*C0037088*<-C0234369<-C0040822<-C0427086<-C1689949	0.239723	0.000665
sct-umls	UMNSRS_relatedness	C0041948	C0023870	0.458023	0.232592	0.058779	0.1	0.030176	0.307692	C2720507		C2720507	C2720507=C0041948->C0025517->C0012634->C0037088->*C2720507*<-C0023870<-C0003289<-C0033978<-C0007680<-C0013227	0.111189	0
sct-umls	UMNSRS_relatedness	C0162275	C0021641	0.510546	0.234366	0.059243	0.125	0.030422	0.363636	C2720507		C2720507	C2720507=C0162275->C1290915->C2711906->C0037088->*C2720507*<-C0021641<-C0935929<-C0013227	0.026221	0
sct-umls	UMNSRS_relatedness	C0553735	C0242453	0.482823	0.274046	0.246603	0.111111	0.036458	0.5	C1290906		C1290906	C1290906=C0553735->C0426524->C0426522->C0424722->*C1290906*<-C0242453<-C0033575<-C1302710<-C1290853	0.235297	0.000351
sct-umls	UMNSRS_relatedness	C0005716	C0036572	0.482823	0.301379	0.211839	0.111111	0.041299	0.428571	C0037088		C0037088	C0037088=C0005716->C0276697->C0026946->C0009450->C0012634->*C0037088*<-C0036572<-C0730595<-C1290906	0.168258	2.8e-05
sct-umls	UMNSRS_relatedness	C0006840	C0392071	0.482823	0.29602	0.260604	0.111111	0.040302	0.5	C0012634		C0012634	C0012634=C0006840->C0276697->C0026946->C0009450->*C0012634*<-C0392071<-C0033575<-C1302710<-C1290853	0.197391	0.000552
sct-umls	UMNSRS_relatedness	C0019134	C0033603	0.621175	0.380538	0.526235	0.2	0.05926	0.818182	C0033684|C1320237		C0033684	C1320237=C0019134->*C1320237*<-C0033603<-C1320162<-C1532645|C0033684=C0019134->C0017973->*C0033684*<-C0033603<-C1320162	0.071159	0.073344
sct-umls	UMNSRS_relatedness	C0878544	C0034642	0.458023	0.290393	0.203252	0.1	0.03928	0.4	C0037088		C0037088	C0037088=C0878544->C0018799->C0577785->C1320355->C1290906->*C0037088*<-C0034642<-C0425542<-C1291005<-C0427350	0.180763	6e-06
sct-umls	UMNSRS_relatedness	C0026946	C0030193	0.510546	0.370276	0.272188	0.125	0.05655	0.461538	C0037088		C0037088	C0037088=C0026946->C0009450->C0012634->*C0037088*<-C0030193<-C0234185<-C1291731<-C0422837	0.150985	1.9e-05
sct-umls	UMNSRS_relatedness	C0033687	C0026196	0.415109	0.242939	0.061532	0.083333	0.031635	0.266667	C2720507		C2720507	C2720507=C0033687->C1291658->C0577165->C1562648->C0579140->C0578533->C1290906->C0037088->*C2720507*<-C0026196<-C1443798<-C0013227	0.056273	0
sct-umls	UMNSRS_relatedness	C0002962	C0013404	0.482823	0.303228	0.273231	0.111111	0.041649	0.5	C1290906		C1290906	C1290906=C0002962->C0008031->C0578056->C0458087->*C1290906*<-C0013404<-C1287669<-C0577969<-C0425442	0.136279	2.7e-05
sct-umls	UMNSRS_relatedness	C0004610	C0376288	0.482823	0.277438	0.2496	0.111111	0.037026	0.5	C1290906		C1290906	C1290906=C0004610->C2317548->C2316161->*C1290906*<-C0376288<-C1263864<-C0547030<-C0042790<-C0456753	0.241029	2.7e-05
sct-umls	UMNSRS_relatedness	C0242339	C0286651	0.458023	0.229674	0.058024	0.1	0.029777	0.307692	C2720507		C2720507	C2720507=C0242339->C0268195->C0025517->C0012634->C0037088->*C2720507*<-C0286651<-C0360714<-C0014432<-C0013227	0.018936	0
sct-umls	UMNSRS_relatedness	C0041948	C0013911	0.482823	0.258153	0.179647	0.111111	0.033908	0.428571	C0037088		C0037088	C0037088=C0041948->C0025517->C0012634->*C0037088*<-C0013911<-C1287884<-C0577601<-C0574124<-C0427350	0.253207	0.000282
sct-umls	UMNSRS_relatedness	C0029456	C0878544	0.510546	0.347497	0.376814	0.125	0.050969	0.631579	C1285159		C1285159	C1285159=C0029456->C0005940->C0263661->C0026857->*C1285159*<-C0878544<-C0018799<-C0025061	0.171681	0.000805
sct-umls	UMNSRS_relatedness	C0235250	C0027497	0.621175	0.39619	0.551239	0.2	0.063647	0.75	C1261141		C1261141	C1261141=C0235250->C0042963->C0577078->*C1261141*<-C0027497	0.210214	0.043915
sct-umls	UMNSRS_relatedness	C0242723	C0858529	0	1	0	0	0	0					0	0
sct-umls	UMNSRS_relatedness	C0442874	C0021641	0.458023	0.282889	0.07338	0.1	0.037959	0.307692	C2720507		C2720507	C2720507=C0442874->C0027765->C1285159->C1290853->C0012634->C0037088->*C2720507*<-C0021641<-C0935929<-C0013227	0.070088	0
sct-umls	UMNSRS_relatedness	C0018834	C0043066	0.741411	0.839334	0.969306	0.333333	0.480507	0.9	C0559234		C0559234	C0559234=C0018834->*C0559234*<-C0043066	0.474078	0.476238
sct-umls	UMNSRS_relatedness	C0036494	C0149651	0.458023	0.225574	0.05698	0.1	0.029226	0.307692	C2720507		C2720507	C2720507=C0036494->C0026603->C1633746->C0037088->*C2720507*<-C0149651<-C1265981<-C0332447<-C1260954<-C1268086	0.173442	0.000161
sct-umls	UMNSRS_relatedness	C0060277	C0060277	1	1	1	1	1	1	C0060277		C0060277	C0060277=C0060277	1	1
sct-umls	UMNSRS_relatedness	C0008350	C0006277	0.621175	0.351084	0.434412	0.2	0.05181	0.75	C1302710		C1302710	C1302710=C0008350->C0005424->*C1302710*<-C0006277<-C0006261	0.148775	0.001486
sct-umls	UMNSRS_relatedness	C0007716	C0076275	0.510546	0.330325	0.415928	0.125	0.047129	0.666667	C1320237		C1320237	C1320237=C0007716->C0304317->C2266959->C0026458->C0282215->C1532645->*C1320237*<-C0076275	0.05714	0.131253
sct-umls	UMNSRS_relatedness	C0006309	C0043528	0.541977	0.314071	0.367935	0.142857	0.043761	0.571429	C1285556		C1285556	C1285556=C0006309->C1319381->C0085423->C0004623->C0009450->*C1285556*<-C0043528	0.013224	5.7e-05
sct-umls	UMNSRS_relatedness	C0001927	C0298130	0.57826	0.496467	0.735123	0.166667	0.100563	0.8	C1320237|C0006280		C0006280	C0006280=C0001927->C1272573->*C0006280*<-C0298130<-C0595726<-C0304440|C1320237=C0001927->C1272573->C0039052->*C1320237*<-C0298130<-C0595726	0.016958	0.030211
sct-umls	UMNSRS_relatedness	C0004899	C0042313	0	0.36337	0	0	0	0					0	0
sct-umls	UMNSRS_relatedness	C0020459	C0011847	0	0.365058	0	0	0	0					0	0
sct-umls	UMNSRS_relatedness	C0018546	C0004899	0	0.36742	0	0	0	0					0	0
sct-umls	UMNSRS_relatedness	C0004147	C0025859	0.741411	0.701812	0.915091	0.333333	0.256597	0.923077	C0304516|C0033442		C0304516	C0304516=C0004147->*C0304516*<-C0025859|C0033442=C0004147->*C0033442*<-C0025859	0.069709	0.104783
sct-umls	UMNSRS_relatedness	C0038187	C0003123	0	0.361693	0	0	0	0					0.15557	0
sct-umls	UMNSRS_relatedness	C0002962	C0011991	0.541977	0.262737	0.18286	0.142857	0.034625	0.5	C0037088		C0037088	C0037088=C0002962->C1300028->C0012634->*C0037088*<-C0011991<-C0476288<-C1689949	0.119651	3.4e-05
sct-umls	UMNSRS_relatedness	C0005367	C0039286	0.415109	0.28891	0.258077	0.083333	0.039016	0.352941	C0439861		C0439861	C0439861=C0005367->C0007026->C0443356->C0443355->C0443354->C0729758->*C0439861*<-C0039286<-C1320237<-C1532646<-C1531495<-C1320236	0.01982	0.037712
sct-umls	UMNSRS_relatedness	C0016860	C0024730	0.673698	0.333431	0.419547	0.25	0.047802	0.823529	C1320237		C1320237	C1320237=C0016860->C0354100->*C1320237*<-C0024730	0.034826	0.021543
sct-umls	UMNSRS_relatedness	C0041948	C0553735	0.482823	0.277563	0.24971	0.111111	0.037047	0.5	C1290906		C1290906	C1290906=C0041948->C0022658->C1302710->C1290853->*C1290906*<-C0553735<-C0426524<-C0426522<-C0424722	0.234244	0.000218
sct-umls	UMNSRS_relatedness	C0021167	C0016860	0.43559	0.2462	0.062426	0.090909	0.032109	0.285714	C2720507		C2720507	C2720507=C0021167->C0231360->C0424449->C0427350->C0037088->*C2720507*<-C0016860<-C0304487<-C0012798<-C0007220<-C0013227	0.077168	0
sct-umls	UMNSRS_relatedness	C0070166	C0060657	0.621175	0.332181	0.418089	0.2	0.04753	0.777778	C1320237		C1320237	C1320237=C0070166->*C1320237*<-C0060657<-C1272573<-C0039052	0.007579	0.006195
sct-umls	UMNSRS_relatedness	C0040038	C0019134	0.43559	0.242686	0.061464	0.090909	0.031598	0.285714	C2720507		C2720507	C2720507=C0040038->C2586211->C0040053->C1285556->C1298232->*C2720507*<-C0019134<-C0360593<-C0003280<-C0018938<-C0013227	0.070273	0
sct-umls	UMNSRS_relatedness	C0015300	C0242453	0.510546	0.296877	0.307655	0.125	0.04046	0.588235	C1290853		C1290853	C1290853=C0015300->C1299547->C1269791->C1290856->*C1290853*<-C0242453<-C0033575<-C1302710	0.178245	0.00012
sct-umls	UMNSRS_relatedness	C0041948	C0004057	0.482823	0.240123	0.060771	0.111111	0.031231	0.333333	C2720507		C2720507	C2720507=C0041948->C0025517->C0012634->C0037088->*C2720507*<-C0004057<-C0085826<-C0018938<-C0013227	0.047593	0
sct-umls	UMNSRS_relatedness	C0006982	C0018242	0.57826	0.335893	0.422423	0.166667	0.048341	0.736842	C1320237		C1320237	C1320237=C0006982->C0013023->C0178601->*C1320237*<-C0018242<-C1445637	0.051442	0.025978
sct-umls	UMNSRS_relatedness	C0020517	C0004899	0	0.461007	0	0	0	0					0	0
sct-umls	UMNSRS_relatedness	C0019270	C0018021	0.396269	0.243811	0.06177	0.076923	0.031761	0.25	C2720507		C2720507	C2720507=C0019270->C0333056->C0333010->C0332447->C1260954->C1268086->*C2720507*<-C0018021<-C0040128<-C0558385<-C1290853<-C0012634<-C0037088	0.128452	4.1e-05
sct-umls	UMNSRS_relatedness	C0011175	C0039070	0.482823	0.281891	0.247889	0.111111	0.037786	0.5	C0012634		C0012634	C0012634=C0011175->C0267995->C0267994->C0025517->*C0012634*<-C0039070<-C0007222<-C1285159<-C1290853	0.203057	0.002996
sct-umls	UMNSRS_relatedness	C0553735	C0037384	0.510546	0.273595	0.246206	0.125	0.036383	0.533333	C1290906		C1290906	C1290906=C0553735->C0426524->C0426522->C0424722->*C1290906*<-C0037384<-C0037090<-C0425442	0.215537	0.000318
sct-umls	UMNSRS_relatedness	C0206160	C0043031	0.458023	0.228311	0.057675	0.1	0.029593	0.307692	C2720507		C2720507	C2720507=C0206160->C0580380->C1292123->C2711906->C0037088->*C2720507*<-C0043031<-C0035805<-C0031253<-C0013227	0.020867	0
sct-umls	UMNSRS_relatedness	C0231851	C0032617	0.415109	0.273409	0.246043	0.083333	0.036352	0.421053	C1290906		C1290906	C1290906=C0231851->C0231844->C1287674->C1287673->C0577969->C0425442->*C1290906*<-C0032617<-C0042075<-C0080276<-C1285159<-C1290853	0.204093	1.5e-05
sct-umls	UMNSRS_relatedness	C0003864	C0035435	0.673698	0.425437	0.561027	0.25	0.07273	0.823529	C0026857		C0026857	C0026857=C0003864->C1285339->*C0026857*<-C0035435	0.157319	0.036065
sct-umls	UMNSRS_relatedness	C0036396	C0102118	0.43559	0.22981	0.05806	0.090909	0.029796	0.285714	C2720507		C2720507	C2720507=C0036396->C0031121->C0027796->C1300028->C0012634->C0037088->*C2720507*<-C0102118<-C0012544<-C0521941<-C0013227	0.018982	0
sct-umls	UMNSRS_relatedness	C0011053	C0029877	0	0.389181	0	0	0	0					0.11458	0
sct-umls	UMNSRS_relatedness	C0021359	C0003128	0.621175	0.508214	0.751953	0.2	0.106098	0.75	C1291680		C1291680	C1291680=C0021359->C0577274->*C1291680*<-C0003128<-C1291681	0.231048	0.03388
sct-umls	UMNSRS_relatedness	C0006277	C0073992	0.415109	0.240873	0.060973	0.083333	0.031338	0.266667	C2720507		C2720507	C2720507=C0006277->C1285331->C1285332->C1290884->C0012634->C0037088->*C2720507*<-C0073992<-C1272573<-C0039052<-C0004382<-C0013227	0.041817	0
sct-umls	UMNSRS_relatedness	C0026946	C0019655	0.741411	0.650605	0.857094	0.333333	0.203144	0.857143	C0026946		C0026946	C0026946=C0026946*<-C0019655<-C0276698	0.186562	0.050424
sct-umls	UMNSRS_relatedness	C0006644	C0039771	0.741411	0.735404	0.929552	0.333333	0.299089	0.916667	C0031638|C0066447		C0066447	C0031638=C0006644->*C0031638*<-C0039771|C0066447=C0006644->*C0066447*<-C0039771	0.036076	0.047471
sct-umls	UMNSRS_relatedness	C0175848	C0043066	0.482823	0.272898	0.245595	0.111111	0.036267	0.5	C1290906		C1290906	C1290906=C0175848->C1290996->C0579140->C0578533->*C1290906*<-C0043066<-C0559234<-C0232483<-C0426573	0.219464	0.001423
sct-umls	UMNSRS_relatedness	C0076275	C0025598	0.673698	0.336773	0.423452	0.25	0.048536	0.823529	C1320237		C1320237	C1320237=C0076275->*C1320237*<-C0025598<-C0005382	0.043937	0.107806
sct-umls	UMNSRS_relatedness	C0086543	C0011847	0	0.378396	0	0	0	0					0	0
sct-umls	UMNSRS_relatedness	C1257763	C0162429	0.741411	0.650276	0.864225	0.333333	0.202839	0.833333	C0028709		C0028709	C0028709=C1257763->*C0028709*<-C0162429	0.211141	0.051684
sct-umls	UMNSRS_relatedness	C0009951	C0014544	0	0.397101	0	0	0	0					0.122303	0
sct-umls	UMNSRS_relatedness	C0010520	C0016410	0.510546	0.237471	0.060062	0.125	0.030855	0.363636	C2720507		C2720507	C2720507=C0010520->C0037088->*C2720507*<-C0016410<-C0042849<-C0259754<-C0042890<-C0013227	0.066097	7e-06
sct-umls	UMNSRS_relatedness	C0021359	C0005747	0.458023	0.263151	0.183153	0.1	0.03469	0.4	C0037088		C0037088	C0037088=C0021359->C0577274->C1291680->C0574125->C0427350->*C0037088*<-C0005747<-C0037763<-C0427194<-C1290906	0.179806	0.000641
sct-umls	UMNSRS_relatedness	C0442874	C0011847	0	0.453726	0	0	0	0					0	0
sct-umls	UMNSRS_relatedness	C0014806	C0002144	0.621175	0.339847	0.427055	0.2	0.049221	0.777778	C1320237		C1320237	C1320237=C0014806->C0003240->*C1320237*<-C0002144<-C0302609	0.047945	0.011674
sct-umls	UMNSRS_relatedness	C0018834	C0081876	0.415109	0.22825	0.05766	0.083333	0.029584	0.266667	C2720507		C2720507	C2720507=C0018834->C0221727->C0577006->C1320355->C1290906->C0037088->*C2720507*<-C0081876<-C0358591<-C0353838<-C0017173<-C0013227	0.022103	0
sct-umls	UMNSRS_relatedness	C0030232	C1883552	0.43559	0.225574	0.05698	0.090909	0.029226	0.285714	C2720507		C2720507	C2720507=C0030232->C0678215->C1287497->C0424449->C0427350->C0037088->*C2720507*<-C1883552<-C0442795<-C0442719<-C1285164	0.15323	2.3e-05
sct-umls	UMNSRS_relatedness	C0231451	C0017245	0.458023	0.22655	0.057227	0.1	0.029356	0.307692	C2720507		C2720507	C2720507=C0231451->C0575102->C0427350->C0037088->*C2720507*<-C0017245<-C0358700<-C0003367<-C0007220<-C0013227	0.113664	0
sct-umls	UMNSRS_relatedness	C0020676	C0040165	0.415109	0.247996	0.062923	0.083333	0.032373	0.266667	C2720507		C2720507	C2720507=C0020676->C0040128->C0558385->C1290853->C0012634->C0037088->*C2720507*<-C0040165<-C0279175<-C0019928<-C0360511<-C0013227	0.087611	0
sct-umls	UMNSRS_relatedness	C0239779	C0221169	0.673698	0.517463	0.771862	0.25	0.11067	0.857143	C0026650		C0026650	C0026650=C0239779->*C0026650*<-C0221169<-C0015371	0.286403	0.073791
sct-umls	UMNSRS_relatedness	C0086140	C0002658	0.57826	0.329879	0.389934	0.166667	0.047033	0.736842	C0439861|C0013227		C0013227	C0439861=C0086140->C0013227->*C0439861*<-C0002658<-C0443078<-C0687130|C0013227=C0086140->*C0013227*<-C0002658<-C0002763<-C0304402<-C0007680	0.033567	0.001377
sct-umls	UMNSRS_relatedness	C0013369	C0012833	0.458023	0.275071	0.19174	0.1	0.036629	0.4	C0037088		C0037088	C0037088=C0013369->C0178238->C1112209->C0578491->C1290853->C0012634->*C0037088*<-C0012833<-C0424575<-C1287406	0.190408	1.9e-05
sct-umls	UMNSRS_relatedness	C0015300	C0040165	0.415109	0.239387	0.060573	0.083333	0.031126	0.266667	C2720507		C2720507	C2720507=C0015300->C1299547->C0423213->C0456753->C1290906->C0037088->*C2720507*<-C0040165<-C0279175<-C0019928<-C0360511<-C0013227	0.083453	0
sct-umls	UMNSRS_relatedness	C0021359	C0003128	0.621175	0.508214	0.751953	0.2	0.106098	0.75	C1291680		C1291680	C1291680=C0021359->C0577274->*C1291680*<-C0003128<-C1291681	0.231048	0.03388
sct-umls	UMNSRS_relatedness	C0012833	C0042571	0.836849	0.93236	0.988527	0.5	0.734508	0.933333	C0012833		C0012833	C0012833=C0012833*<-C0042571	0.313225	0.308557
sct-umls	UMNSRS_relatedness	C0242339	C0002962	0.57826	0.277101	0.243681	0.166667	0.036969	0.615385	C0012634		C0012634	C0012634=C0242339->C0268195->C0025517->*C0012634*<-C0002962<-C1300028	0.18822	7.5e-05
sct-umls	UMNSRS_relatedness	C0017536	C0376286	0	0.359058	0	0	0	0					0	0
sct-umls	UMNSRS_relatedness	C0018021	C0020676	0.741411	0.657711	0.88019	0.333333	0.209836	0.9	C0040128		C0040128	C0040128=C0018021->*C0040128*<-C0020676	0.177231	0.077113
sct-umls	UMNSRS_relatedness	C0030552	C0221166	0	0.359815	0	0	0	0					0.195111	0
sct-umls	UMNSRS_relatedness	C0036572	C0995182	0	0.422869	0	0	0	0					0	0
sct-umls	UMNSRS_relatedness	C0074393	C0016365	0.741411	0.635373	0.875422	0.333333	0.189507	0.923077	C1320237|C0360105		C0360105	C1320237=C0074393->*C1320237*<-C0016365|C0360105=C0074393->*C0360105*<-C0016365	0.111481	0.129209
sct-umls	UMNSRS_relatedness	C0031154	C0004134	0.510546	0.27922	0.194804	0.125	0.037329	0.461538	C0037088		C0037088	C0037088=C0031154->C0009782->C1290853->C0012634->*C0037088*<-C0004134<-C0575091<-C0427350	0.190179	0.000226
sct-umls	UMNSRS_relatedness	C0246719	C0102118	0.741411	0.746229	0.936675	0.333333	0.31423	0.909091	C0012544		C0012544	C0012544=C0246719->*C0012544*<-C0102118	0.130188	0.295834
sct-umls	UMNSRS_relatedness	C0003862	C0159075	0.482823	0.27062	0.188496	0.111111	0.035892	0.428571	C0037088		C0037088	C0037088=C0003862->C0026858->C0426779->C1290906->*C0037088*<-C0159075<-C0235639<-C0426391<-C2711906	0.033464	2.2e-05
sct-umls	UMNSRS_relatedness	C0149651	C0009806	0.378825	0.229246	0.057915	0.071429	0.029719	0.235294	C2720507		C2720507	C2720507=C0149651->C1265981->C0332447->C1260954->C1268086->*C2720507*<-C0009806<-C0016807<-C0021831<-C0266805<-C1302710<-C1290853<-C0012634<-C0037088	0.144505	0.000272
sct-umls	UMNSRS_relatedness	C0070166	C0286651	0.673698	0.332912	0.418941	0.25	0.047688	0.823529	C1320237		C1320237	C1320237=C0070166->*C1320237*<-C0286651<-C0360714	0.080478	0.124972
sct-umls	UMNSRS_relatedness	C0018933	C0030232	0.482823	0.283293	0.281846	0.111111	0.038029	0.555556	C0578533|C1290906		C0578533	C0578533=C0018933->C0042251->C0425844->C0577118->C0579140->*C0578533*<-C0030232<-C0678215<-C0455205|C1290906=C0018933->C0042251->C0425844->C1320355->*C1290906*<-C0030232<-C0678215<-C0455205<-C1291044	0.204758	0.000113
sct-umls	UMNSRS_relatedness	C0014563	C0028351	0.741411	0.726558	0.926116	0.333333	0.28726	0.928571	C0039052|C0301822|C0007412		C0301822	C0301822=C0014563->*C0301822*<-C0028351|C0007412=C0014563->*C0007412*<-C0028351|C0039052=C0014563->*C0039052*<-C0028351	0.04736	0.12072
sct-umls	UMNSRS_relatedness	C0009806	C0011991	0.510546	0.343636	0.447527	0.125	0.050079	0.588235	C0426573		C0426573	C0426573=C0009806->C0016807->C0021831->C0426684->C1261141->*C0426573*<-C0011991<-C0476288	0.159504	0.00019
sct-umls	UMNSRS_relatedness	C0023530	C0032285	0.510546	0.303852	0.267847	0.125	0.041768	0.533333	C0012634		C0012634	C0012634=C0023530->C0023510->C1532237->*C0012634*<-C0032285<-C1285331<-C1285332<-C1290884	0.145625	0.000987
sct-umls	UMNSRS_relatedness	C0002962	C0025859	0.458023	0.234814	0.05936	0.1	0.030484	0.307692	C2720507		C2720507	C2720507=C0002962->C1300028->C0012634->C0037088->*C2720507*<-C0025859<-C0304516<-C0001645<-C0004382<-C0013227	0.046629	0
sct-umls	UMNSRS_relatedness	C0086543	C0027358	0.482823	0.239166	0.060514	0.111111	0.031095	0.333333	C2720507		C2720507	C2720507=C0086543->C0154777->C1285162->C0012634->C0037088->*C2720507*<-C0027358<-C1629845<-C0013227	0.082512	0
sct-umls	UMNSRS_relatedness	C0004905	C0012373	0.57826	0.342523	0.430201	0.166667	0.049826	0.736842	C1320237		C1320237	C1320237=C0004905->C0017710->C0582125->*C1320237*<-C0012373<-C1320166	0.016522	0.00841
sct-umls	UMNSRS_relatedness	C0085631	C0026549	0.43559	0.24221	0.061334	0.090909	0.03153	0.285714	C2720507		C2720507	C2720507=C0085631->C0684322->C0278060->C1285640->C1274016->C1285578->*C2720507*<-C0026549<-C0376196<-C0007680<-C0013227	0.074161	0
sct-umls	UMNSRS_relatedness	C0003126	C0003564	0.482823	0.260029	0.180957	0.111111	0.0342	0.428571	C0037088		C0037088	C0037088=C0003126->C0576646->C1291731->C0422837->*C0037088*<-C0003564<-C0023009<-C0009460<-C0012634	0.222755	0.000414
sct-umls	UMNSRS_relatedness	C0013132	C0006982	0.396269	0.229854	0.058071	0.076923	0.029802	0.25	C2720507		C2720507	C2720507=C0013132->C0576989->C0426533->C1827135->C0426480->C0426573->C1290906->C0037088->*C2720507*<-C0006982<-C0598272<-C0014432<-C0013227	0.053758	0
sct-umls	UMNSRS_relatedness	C0039070	C1883552	0.458023	0.229881	0.058078	0.1	0.029805	0.307692	C2720507		C2720507	C2720507=C0039070->C0344329->C0424575->C1287406->C0037088->*C2720507*<-C1883552<-C0442795<-C0442719<-C1285164	0.131422	1.1e-05
sct-umls	UMNSRS_relatedness	C2004489	C0018834	0.621175	0.342977	0.446744	0.2	0.049929	0.714286	C0426573		C0426573	C0426573=C2004489->*C0426573*<-C0018834<-C0559234<-C0232483	0.226198	0.023755
sct-umls	UMNSRS_relatedness	C0032143	C0038418	0.741411	0.851271	0.972039	0.333333	0.507399	0.923077	C0032144|C1636198		C0032144	C1636198=C0032143->*C1636198*<-C0038418|C0032144=C0032143->*C0032144*<-C0038418	0.089654	0.281814
sct-umls	UMNSRS_relatedness	C0717550	C0288171	0.741411	0.650823	0.886225	0.333333	0.203346	0.909091	C0521942		C0521942	C0521942=C0717550->*C0521942*<-C0288171	0.195959	0.286651
sct-umls	UMNSRS_relatedness	C0702166	C0004134	0.458023	0.284477	0.198743	0.1	0.038235	0.4	C0037088		C0037088	C0037088=C0702166->C0036502->C0037272->C1290011->C1291044->C1290906->*C0037088*<-C0004134<-C0575091<-C0427350	0.197297	0.000115
sct-umls	UMNSRS_relatedness	C0007398	C0027358	0.482823	0.234925	0.059389	0.111111	0.030499	0.333333	C2720507		C2720507	C2720507=C0007398->C1291705->C0574125->C0427350->C0037088->*C2720507*<-C0027358<-C1629845<-C0013227	0.144674	0
sct-umls	UMNSRS_relatedness	C0003862	C0000970	0.458023	0.256477	0.065324	0.1	0.03365	0.307692	C2720507		C2720507	C2720507=C0003862->C0026858->C0426779->C1290906->C0037088->*C2720507*<-C0000970<-C0280004<-C0003419<-C0013227	0.029238	0
sct-umls	UMNSRS_relatedness	C0005747	C0270327	0.510546	0.273458	0.246086	0.125	0.03636	0.533333	C1290906		C1290906	C1290906=C0005747->C0037763->C0427194->*C1290906*<-C0270327<-C0016811<-C0426708<-C1320355	0.234053	0.000367
sct-umls	UMNSRS_relatedness	C0085635	C0018681	0.482823	0.287249	0.258413	0.111111	0.038721	0.5	C1290906		C1290906	C1290906=C0085635->C0155001->C0547030->C0042790->C0456753->*C1290906*<-C0018681<-C0578055<-C0458087	0.224713	0.000268
sct-umls	UMNSRS_relatedness	C0025289	C0018681	0.510546	0.30863	0.278369	0.125	0.042688	0.533333	C1290906		C1290906	C1290906=C0025289->C0154728->C0007682->C0422878->*C1290906*<-C0018681<-C0578055<-C0458087	0.17556	6e-05
sct-umls	UMNSRS_relatedness	C0017628	C0289313	0.621175	0.572218	0.822873	0.2	0.142072	0.833333	C0359086		C0359086	C0359086=C0017628->C0038766->*C0359086*<-C0289313<-C1257987	0.104346	0.202441
sct-umls	UMNSRS_relatedness	C0004153	C0858529	0	0.359058	0	0	0	0					0	0
sct-umls	UMNSRS_relatedness	C0003126	C0231617	0.482823	0.390976	0.570292	0.111111	0.062151	0.555556	C1291731		C1291731	C1291731=C0003126->C0576646->*C1291731*<-C0231617<-C0578061<-C0423608<-C0578060<-C0030193<-C0234185	0.255459	0.000276
sct-umls	UMNSRS_relatedness	C0235250	C0061851	0.458023	0.237315	0.060021	0.1	0.030833	0.307692	C2720507		C2720507	C2720507=C0235250->C0042963->C0012634->C0037088->*C2720507*<-C0061851<-C0360055<-C0003297<-C0017173<-C0013227	0.025195	0
sct-umls	UMNSRS_relatedness	C0013456	C1510450	0	0.362495	0	0	0	0					0	0
sct-umls	UMNSRS_relatedness	C0235250	C0027498	0.741411	0.669391	0.895818	0.333333	0.22132	0.888889	C0042963		C0042963	C0042963=C0235250->*C0042963*<-C0027498	0.259602	0.113268
sct-umls	UMNSRS_relatedness	C0398623	C0019079	0.541977	0.271172	0.188896	0.142857	0.035983	0.5	C0037088		C0037088	C0037088=C0398623->C0005779->C0012634->*C0037088*<-C0019079<-C0235560<-C0019080	0.181142	9.5e-05
sct-umls	UMNSRS_relatedness	C0018834	C0014724	0.541977	0.367947	0.517157	0.142857	0.055953	0.666667	C1261141		C1261141	C1261141=C0018834->C0221727->C0577006->*C1261141*<-C0014724<-C0577091<-C0577089	0.230285	0.010784
sct-umls	UMNSRS_relatedness	C0028754	C0076275	0.510546	0.239002	0.06047	0.125	0.031072	0.363636	C2720507		C2720507	C2720507=C0028754->C0012634->C0037088->*C2720507*<-C0076275<-C1268854<-C0014432<-C0013227	0.029665	0
sct-umls	UMNSRS_relatedness	C0017642	C0020740	0.510546	0.326254	0.388674	0.125	0.046262	0.631579	C0029224		C0029224	C0029224=C0017642->C0038766->C0303848->*C0029224*<-C0020740<-C1626403<-C0579013<-C0576788	0.048408	0.033195
sct-umls	UMNSRS_relatedness	C0004153	C0021400	0.510546	0.277573	0.244094	0.125	0.037049	0.533333	C0012634		C0012634	C0012634=C0004153->C0003850->C1285162->*C0012634*<-C0021400<-C0029342<-C0042769<-C0009450	0.146837	0.000208
sct-umls	UMNSRS_relatedness	C0231655	C0018520	0.43559	0.277896	0.250006	0.090909	0.037104	0.444444	C1290906		C1290906	C1290906=C0231655->C0151825->C0427191->C0426779->*C1290906*<-C0018520<-C1287763<-C0455788<-C1827135<-C0426480<-C0426573	0.214642	0.000227
sct-umls	UMNSRS_relatedness	C0019209	C0019214	0.836849	0.940789	0.991091	0.5	0.763299	0.956522	C0019209		C0019209	C0019209=C0019209*<-C0019214	0.34198	0.469807
sct-umls	UMNSRS_relatedness	C0751229	C0037384	0	0.359058	0	0	0	0					0	0
sct-umls	UMNSRS_relatedness	C0392071	C0008809	0.43559	0.229653	0.058019	0.090909	0.029774	0.285714	C2720507		C2720507	C2720507=C0392071->C0033575->C1302710->C1290853->C0012634->C0037088->*C2720507*<-C0008809<-C1533693<-C0034423<-C0013227	0.044607	0
sct-umls	UMNSRS_relatedness	C0016204	C0018520	0.510546	0.343408	0.447256	0.125	0.050027	0.588235	C0426573		C0426573	C0426573=C0016204->C0476288->*C0426573*<-C0018520<-C1287763<-C0455788<-C1827135<-C0426480	0.189649	0.001036
sct-umls	UMNSRS_relatedness	C0451641	C0002726	0.57826	0.28962	0.202659	0.166667	0.039142	0.545455	C0037088		C0037088	C0037088=C0451641->C1269628->*C0037088*<-C0002726<-C0025517<-C0012634	0.169233	0.009116
sct-umls	UMNSRS_relatedness	C0001367	C0070122	0.673698	0.333364	0.419468	0.25	0.047787	0.823529	C1320237		C1320237	C1320237=C0001367->C1319305->*C1320237*<-C0070122	0.034778	0.020864
sct-umls	UMNSRS_relatedness	C0016382	C0060277	0.378825	0.229188	0.0579	0.071429	0.029711	0.235294	C2720507		C2720507	C2720507=C0016382->C0162819->C0042373->C0263978->C1290853->C0012634->C0037088->*C2720507*<-C0060277<-C1298637<-C0302583<-C0018928<-C0018938<-C0013227	0.072299	0
sct-umls	UMNSRS_relatedness	C0152149	C0003564	0.510546	0.331146	0.417715	0.125	0.047306	0.588235	C0574125		C0574125	C0574125=C0152149->C1291681->C1291680->*C0574125*<-C0003564<-C1286686<-C1286658<-C0566622	0.235287	0.000121
sct-umls	UMNSRS_relatedness	C0018995	C0003864	0.458023	0.316115	0.279464	0.1	0.044171	0.470588	C0012634		C0012634	C0012634=C0018995->C0282193->C0012715->C0154260->C0025517->*C0012634*<-C0003864<-C1285331<-C1285332<-C1290884	0.155011	0.000104
sct-umls	UMNSRS_relatedness	C0149651	C0042878	0.482823	0.22825	0.05766	0.111111	0.029584	0.333333	C2720507		C2720507	C2720507=C0149651->C1265981->C0332447->C1260954->C1268086->*C2720507*<-C0042878<-C0018938<-C0013227	0.091381	0
sct-umls	UMNSRS_relatedness	C0152149	C0040460	0.541977	0.447816	0.675384	0.142857	0.080547	0.727273	C0458087		C0458087	C0458087=C0152149->C0000737->C0578056->*C0458087*<-C0040460<-C0015468<-C0578055	0.22588	0.002512
sct-umls	UMNSRS_relatedness	C0232471	C0020175	0	0.362883	0	0	0	0					0	0
sct-umls	UMNSRS_relatedness	C0036396	C0020740	0.415109	0.234387	0.059248	0.083333	0.030424	0.266667	C2720507		C2720507	C2720507=C0036396->C0031121->C0027796->C1300028->C0012634->C0037088->*C2720507*<-C0020740<-C0003211<-C0003209<-C0002771<-C0013227	0.048232	0
sct-umls	UMNSRS_relatedness	C0006277	C0032285	0.741411	0.661884	0.877746	0.333333	0.213869	0.909091	C1290890|C1285331		C1290890	C1290890=C0006277->*C1290890*<-C0032285|C1285331=C0006277->*C1285331*<-C0032285	0.165969	0.07662
sct-umls	UMNSRS_relatedness	C0006840	C0025815	0.415109	0.249462	0.063332	0.083333	0.03259	0.266667	C2720507		C2720507	C2720507=C0006840->C0276697->C0026946->C0009450->C0012634->C0037088->*C2720507*<-C0025815<-C0017710<-C0001617<-C0360511<-C0013227	0.031085	0
sct-umls	UMNSRS_relatedness	C0012265	C0012373	0.621175	0.341102	0.428529	0.2	0.049504	0.777778	C1320237		C1320237	C1320237=C0012265->C0007158->*C1320237*<-C0012373<-C1320166	0.031888	0.020698
sct-umls	UMNSRS_relatedness	C0002333	C0024002	0.741411	0.672318	0.900096	0.333333	0.224295	0.933333	C0005064|C0360114		C0360114	C0360114=C0002333->*C0360114*<-C0024002|C0005064=C0002333->*C0005064*<-C0024002	0.099703	0.195337
sct-umls	UMNSRS_relatedness	C0013404	C0025815	0.415109	0.247778	0.062862	0.083333	0.032341	0.266667	C2720507		C2720507	C2720507=C0013404->C1287669->C0577969->C0425442->C1290906->C0037088->*C2720507*<-C0025815<-C0017710<-C0001617<-C0360511<-C0013227	0.03419	0
sct-umls	UMNSRS_relatedness	C0020676	C0009421	0.57826	0.336514	0.364517	0.166667	0.048479	0.705882	C1285159		C1285159	C1285159=C0020676->C0040128->C0014130->*C1285159*<-C0009421<-C0027765	0.179358	0.00073
sct-umls	UMNSRS_relatedness	C0011847	C0032950	0	0.375634	0	0	0	0					0	0
sct-umls	UMNSRS_relatedness	C0040038	C0011603	0.541977	0.357032	0.387649	0.142857	0.053235	0.666667	C1285159		C1285159	C1285159=C0040038->C2586211->C0042373->C0007222->*C1285159*<-C0011603<-C1285333	0.150103	0.001459
sct-umls	UMNSRS_relatedness	C0030305	C0016204	0.510546	0.28562	0.256934	0.125	0.038434	0.533333	C1290906		C1290906	C1290906=C0030305->C0030286->C0426683->C1320355->*C1290906*<-C0016204<-C0476288<-C0426573	0.164099	0.000209
sct-umls	UMNSRS_relatedness	C0014544	C0006949	0.458023	0.250415	0.063599	0.1	0.032732	0.307692	C2720507		C2720507	C2720507=C0014544->C0036572->C0730595->C1290906->C0037088->*C2720507*<-C0006949<-C0003286<-C0007680<-C0013227	0.063455	0
sct-umls	UMNSRS_relatedness	C0149651	C0885057	0.43559	0.225574	0.05698	0.090909	0.029226	0.285714	C2720507		C2720507	C2720507=C0149651->C1265981->C0332447->C1260954->C1268086->*C2720507*<-C0885057<-C1445146<-C1445102<-C0440016<-C0013227	0.009614	0
sct-umls	UMNSRS_relatedness	C0035435	C0917801	0.510546	0.295716	0.260326	0.125	0.040246	0.533333	C0012634		C0012634	C0012634=C0035435->C0026857->C1285159->C1290853->*C0012634*<-C0917801<-C0700201<-C0851578	0.194758	0.000112
sct-umls	UMNSRS_relatedness	C0035435	C0032950	0.43559	0.24493	0.062076	0.090909	0.031923	0.285714	C2720507		C2720507	C2720507=C0035435->C0026857->C0426779->C1290906->C0037088->*C2720507*<-C0032950<-C0017710<-C0001617<-C0360511<-C0013227	0.044025	0
sct-umls	UMNSRS_relatedness	C0011847	C0020456	0	0.385692	0	0	0	0					0	0
sct-umls	UMNSRS_relatedness	C0877781	C0017887	0.43559	0.232411	0.058732	0.090909	0.030151	0.285714	C2720507		C2720507	C2720507=C0877781->C2733300->C1531482->C0420206->*C2720507*<-C0017887<-C0360716<-C0042402<-C0003364<-C0007220<-C0013227	0.020095	0
sct-umls	UMNSRS_relatedness	C0040038	C0232197	0.541977	0.385552	0.538837	0.142857	0.060632	0.7	C0007222		C0007222	C0007222=C0040038->C2586211->C0042373->*C0007222*<-C0232197<-C0264886<-C0018799	0.181851	0.000469
sct-umls	UMNSRS_relatedness	C0019079	C0043031	0.482823	0.228818	0.057805	0.111111	0.029661	0.333333	C2720507		C2720507	C2720507=C0019079->C0235560->C0019080->C0037088->*C2720507*<-C0043031<-C0035805<-C0031253<-C0013227	0.107746	0
sct-umls	UMNSRS_relatedness	C0029456	C0246719	0.43559	0.237442	0.060055	0.090909	0.030851	0.285714	C2720507		C2720507	C2720507=C0029456->C0005940->C0427191->C0426779->C1290906->C0037088->*C2720507*<-C0246719<-C0012544<-C0521941<-C0013227	0.02359	0
sct-umls	UMNSRS_relatedness	C0002962	C0032143	0.482823	0.231977	0.058619	0.111111	0.030092	0.333333	C2720507		C2720507	C2720507=C0002962->C1300028->C0012634->C0037088->*C2720507*<-C0032143<-C1636198<-C0360722<-C0013227	0.039589	0
sct-umls	UMNSRS_relatedness	C0012833	C0015672	0.673698	0.596511	0.835312	0.25	0.158722	0.8	C0424575|C1286942		C1286942	C0424575=C0012833->*C0424575*<-C0015672<-C1282984|C1286942=C0012833->*C1286942*<-C0015672<-C1282984	0.230918	0.024293
sct-umls	UMNSRS_relatedness	C0004134	C0009806	0.43559	0.26952	0.187702	0.090909	0.035713	0.375	C0037088		C0037088	C0037088=C0004134->C0575091->C0427350->*C0037088*<-C0009806<-C0016807<-C0021831<-C0266805<-C1302710<-C1290853<-C0012634	0.197654	3e-05
sct-umls	UMNSRS_relatedness	C0026946	C0009187	0.621175	0.484182	0.638191	0.2	0.095082	0.714286	C0009450		C0009450	C0009450=C0026946->*C0009450*<-C0009187<-C0033740<-C0030499	0.167752	0.003087
sct-umls	UMNSRS_relatedness	C0036396	C0231236	0.458023	0.255826	0.178034	0.1	0.03355	0.4	C0037088		C0037088	C0037088=C0036396->C0031121->C0027796->C1300028->C0012634->*C0037088*<-C0231236<-C1282984<-C0424575<-C1287406	0.246826	1.7e-05
sct-umls	UMNSRS_relatedness	C0009014	C0025859	0.541977	0.468715	0.695546	0.142857	0.088604	0.75	C1320237|C0003364|C0004382		C0003364	C0004382=C0009014->C0360167->C0039052->*C0004382*<-C0025859<-C0304516<-C0001645|C1320237=C0009014->C0360167->C0039052->*C1320237*<-C0025859<-C0304516<-C0001645|C0003364=C0009014->C1268904->C0304523->*C0003364*<-C0025859<-C0304516<-C0001645	0.037778	0.012774
sct-umls	UMNSRS_relatedness	C0065374	C0072973	0.741411	0.639328	0.877005	0.333333	0.192957	0.909091	C0003015		C0003015	C0003015=C0065374->*C0003015*<-C0072973	0.148337	0.283232
sct-umls	UMNSRS_relatedness	C0003615	C0007546	0.362586	0.231236	0.058427	0.066667	0.02999	0.222222	C2720507		C2720507	C2720507=C0003615->C0578878->C1285331->C1285332->C1290884->C0012634->C0037088->*C2720507*<-C0007546<-C0304317<-C2266959<-C0026458<-C0279516<-C0003204<-C0013227	0.132528	0
sct-umls	UMNSRS_relatedness	C0007561	C0007557	0.621175	0.609087	0.857489	0.2	0.168093	0.857143	C2266959		C2266959	C2266959=C0007561->C0304320->*C2266959*<-C0007557<-C0304319	0.073701	0.153025
sct-umls	UMNSRS_relatedness	C0877781	C0000970	0.482823	0.241348	0.061101	0.111111	0.031406	0.333333	C2720507		C2720507	C2720507=C0877781->C2733300->C1531482->C0420206->*C2720507*<-C0000970<-C0280004<-C0003419<-C0013227	0.010515	0
sct-umls	UMNSRS_relatedness	C0070166	C0043031	0.673698	0.330734	0.416404	0.25	0.047217	0.823529	C1320237		C1320237	C1320237=C0070166->*C1320237*<-C0043031<-C0010206	0.044823	0.026349
sct-umls	UMNSRS_relatedness	C0017160	C0013369	0.673698	0.47377	0.701344	0.25	0.090672	0.88	C0021831		C0021831	C0021831=C0017160->*C0021831*<-C0013369<-C0178238	0.169247	0.014942
sct-umls	UMNSRS_relatedness	C0014544	C0019209	0.621175	0.356396	0.440705	0.2	0.053081	0.75	C1302710		C1302710	C1302710=C0014544->C0006111->*C1302710*<-C0019209<-C0023895	0.166297	0.000443
sct-umls	UMNSRS_relatedness	C0020639	C0020175	0.482823	0.258534	0.179913	0.111111	0.033967	0.428571	C0037088		C0037088	C0037088=C0020639->C0025517->C0012634->*C0037088*<-C0020175<-C0566580<-C0559899<-C0574125<-C0427350	0.279684	9e-06
sct-umls	UMNSRS_relatedness	C0013404	C0073992	0.415109	0.247508	0.062787	0.083333	0.032301	0.266667	C2720507		C2720507	C2720507=C0013404->C1287669->C0577969->C0425442->C1290906->C0037088->*C2720507*<-C0073992<-C1272573<-C0039052<-C0004382<-C0013227	0.044371	0
sct-umls	UMNSRS_relatedness	C0028978	C0025598	0.621175	0.34536	0.433543	0.2	0.050475	0.777778	C1320237		C1320237	C1320237=C0028978->C0358591->*C1320237*<-C0025598<-C0005382	0.073277	0.147201
sct-umls	UMNSRS_relatedness	C0032285	C0025289	0.741411	0.442746	0.603161	0.333333	0.078706	0.875	C1285331		C1285331	C1285331=C0032285->*C1285331*<-C0025289	0.169444	0.003675
sct-umls	UMNSRS_relatedness	C0025815	C0032950	0.741411	0.606021	0.849106	0.333333	0.165759	0.9375	C0017711|C0017710		C0017711	C0017710=C0025815->*C0017710*<-C0032950|C0017711=C0025815->*C0017711*<-C0032950	0.029334	0.050752
sct-umls	UMNSRS_relatedness	C0022116	C0286651	0.458023	0.238229	0.060264	0.1	0.030962	0.307692	C2720507		C2720507	C2720507=C0022116->C1276288->C0425560->C1290906->C0037088->*C2720507*<-C0286651<-C0360714<-C0014432<-C0013227	0.013664	0
sct-umls	UMNSRS_relatedness	C0025587	C0009014	0.458023	0.230809	0.058317	0.1	0.029932	0.307692	C2720507		C2720507	C2720507=C0025587->C0151825->C0427191->C0426779->C1290906->C0037088->*C2720507*<-C0009014<-C1629845<-C0013227	0.100394	0
sct-umls	UMNSRS_relatedness	C0231655	C0017887	0.396269	0.232411	0.058732	0.076923	0.030151	0.25	C2720507		C2720507	C2720507=C0231655->C0151825->C0427191->C0426779->C1290906->C0037088->*C2720507*<-C0017887<-C0360716<-C0042402<-C0003364<-C0007220<-C0013227	0.071359	0
sct-umls	UMNSRS_relatedness	C0026946	C0005716	0.741411	0.615474	0.831185	0.333333	0.173063	0.857143	C0026946		C0026946	C0026946=C0026946*<-C0005716<-C0276697	0.166787	0.052889
sct-umls	UMNSRS_relatedness	C0027497	C0061851	0.43559	0.240313	0.060822	0.090909	0.031258	0.285714	C2720507		C2720507	C2720507=C0027497->C1261141->C0426573->C1290906->C0037088->*C2720507*<-C0061851<-C0360055<-C0003297<-C0017173<-C0013227	0.016679	0
sct-umls	UMNSRS_relatedness	C1883552	C0074554	0.482823	0.230685	0.058285	0.111111	0.029915	0.333333	C2720507		C2720507	C2720507=C1883552->C0442795->C0442719->C1285164->*C2720507*<-C0074554<-C0360714<-C0014432<-C0013227	0.021068	0
sct-umls	UMNSRS_relatedness	C0079083	C0008838	0.741411	0.85295	0.972699	0.333333	0.5113	0.9	C0206135|C1443631|C1443632		C1443632	C0206135=C0079083->*C0206135*<-C0008838|C1443631=C0079083->*C1443631*<-C0008838|C1443632=C0079083->*C1443632*<-C0008838	0.191021	0.429756
sct-umls	UMNSRS_relatedness	C0442874	C0039128	0.510546	0.39344	0.41411	0.125	0.062853	0.588235	C0012634|C1290853		C1290853	C0012634=C0442874->C0027765->C1285159->C1290853->*C0012634*<-C0039128<-C0036916<-C0009450|C1290853=C0442874->C0027765->C1285159->*C1290853*<-C0039128<-C0037974<-C0004623<-C0578491	0.144535	0.003555
sct-umls	UMNSRS_relatedness	C0039128	C0220892	0	0.401098	0	0	0	0					0	0
sct-umls	UMNSRS_relatedness	C0022251	C0025859	0.621175	0.344532	0.432567	0.2	0.050284	0.777778	C1320237		C1320237	C1320237=C0022251->*C1320237*<-C0025859<-C0304516<-C0001645	0.030242	0.022346
sct-umls	UMNSRS_relatedness	C0013090	C0220892	0	0.3699	0	0	0	0					0	0
sct-umls	UMNSRS_relatedness	C0041948	C0020740	0.458023	0.236496	0.059804	0.1	0.030719	0.307692	C2720507		C2720507	C2720507=C0041948->C0025517->C0012634->C0037088->*C2720507*<-C0020740<-C0003211<-C0003209<-C0002771<-C0013227	0.050744	0
sct-umls	UMNSRS_relatedness	C0034642	C0010520	0.57826	0.266596	0.185602	0.166667	0.03524	0.545455	C0037088		C0037088	C0037088=C0034642->C0425542->C1291005->C0427350->*C0037088*<-C0010520	0.206312	7.5e-05
sct-umls	UMNSRS_relatedness	C0231451	C0020175	0.541977	0.300313	0.331506	0.142857	0.041099	0.571429	C0427350		C0427350	C0427350=C0231451->C0575102->*C0427350*<-C0020175<-C0566580<-C0559899<-C0574125	0.283394	0.000692
sct-umls	UMNSRS_relatedness	C0152149	C0246719	0.458023	0.2274	0.057443	0.1	0.02947	0.307692	C2720507		C2720507	C2720507=C0152149->C0567248->C1320355->C1290906->C0037088->*C2720507*<-C0246719<-C0012544<-C0521941<-C0013227	0.027517	0
sct-umls	UMNSRS_relatedness	C0030305	C0086543	0.510546	0.294789	0.259478	0.125	0.040076	0.533333	C0012634		C0012634	C0012634=C0030305->C1285331->C1285332->C1290884->*C0012634*<-C0086543<-C0154777<-C1285162	0.116558	0.0008
sct-umls	UMNSRS_relatedness	C0030305	C0332566	0.510546	0.264286	0.183957	0.125	0.03487	0.461538	C0037088		C0037088	C0037088=C0030305->C1285331->C1285332->C1290884->C0012634->*C0037088*<-C0332566<-C0332563	0.114059	0.000481
sct-umls	UMNSRS_relatedness	C0043066	C0003129	0	0.359058	0	0	0	0					0	0
sct-umls	UMNSRS_relatedness	C0040038	C0013404	0.458023	0.305233	0.275131	0.1	0.042032	0.470588	C1290906		C1290906	C1290906=C0040038->C2586211->C0042373->C0425654->C0425560->*C1290906*<-C0013404<-C1287669<-C0577969<-C0425442	0.157236	3.1e-05
sct-umls	UMNSRS_relatedness	C0019158	C0019209	0.741411	0.576272	0.819226	0.333333	0.144724	0.909091	C0023895		C0023895	C0023895=C0019158->*C0023895*<-C0019209	0.188867	0.021592
sct-umls	UMNSRS_relatedness	C0034880	C0003564	0.510546	0.331146	0.417715	0.125	0.047306	0.588235	C0012634|C0574125		C0574125	C0012634=C0034880->C0013447->C0395797->C1290853->*C0012634*<-C0003564<-C0023009<-C0009460|C0574125=C0034880->C0423522->C1455844->*C0574125*<-C0003564<-C1286686<-C1286658<-C0566622	0.221816	0.000184
sct-umls	UMNSRS_relatedness	C0040034	C0018834	0.482823	0.269651	0.187796	0.111111	0.035734	0.428571	C0037088		C0037088	C0037088=C0040034->C0005779->C0012634->*C0037088*<-C0018834<-C0221727<-C0577006<-C1320355<-C1290906	0.189904	2.8e-05
sct-umls	UMNSRS_relatedness	C0003615	C0031154	0.673698	0.392354	0.542742	0.25	0.062543	0.823529	C1285331		C1285331	C1285331=C0003615->C0578878->*C1285331*<-C0031154	0.180206	0.010021
sct-umls	UMNSRS_relatedness	C0151818	C0036572	0.621175	0.316011	0.285495	0.2	0.04415	0.666667	C1290906		C1290906	C1290906=C0151818->C0427194->*C1290906*<-C0036572<-C0730595	0.221236	0.00394
sct-umls	UMNSRS_relatedness	C0012963	C0030049	0.482823	0.324074	0.383349	0.111111	0.045804	0.636364	C0013227		C0013227	C0013227=C0012963->C0360156->C0001644->C0039052->C0004382->*C0013227*<-C0030049<-C0376196<-C0007680	0.029105	0.026649
sct-umls	UMNSRS_relatedness	C0025587	C0009262	0.415109	0.226278	0.057158	0.083333	0.02932	0.266667	C2720507		C2720507	C2720507=C0025587->C0151825->C0427191->C0426779->C1290906->C0037088->*C2720507*<-C0009262<-C0360273<-C0018100<-C1298773<-C0013227	0.153192	0
sct-umls	UMNSRS_relatedness	C0015772	C0051696	0.741411	0.705943	0.915089	0.333333	0.261478	0.909091	C0006684|C2945601		C2945601	C0006684=C0015772->*C0006684*<-C0051696|C2945601=C0015772->*C2945601*<-C0051696	0.11087	0.233785
sct-umls	UMNSRS_relatedness	C0741439	C1282609	0.621175	0.490085	0.737738	0.2	0.097677	0.75	C0023510		C0023510	C0023510=C0741439->C0151683->C0023518->*C0023510*<-C1282609	0.124588	0.018504
sct-umls	UMNSRS_relatedness	C0028351	C0033487	0.673698	0.329066	0.414465	0.25	0.046859	0.823529	C1320237		C1320237	C1320237=C0028351->C0039052->*C1320237*<-C0033487	0.048947	0.008516
sct-umls	UMNSRS_relatedness	C0085593	C0037384	0.482823	0.256885	0.178767	0.111111	0.033713	0.428571	C0037088		C0037088	C0037088=C0085593->C0424789->C0578033->C0424449->C0427350->*C0037088*<-C0037384<-C0037090<-C1689949	0.235625	0.020514
sct-umls	UMNSRS_relatedness	C0276185	C0752270	0.43559	0.225937	0.057072	0.090909	0.029274	0.285714	C2720507		C2720507	C2720507=C0276185->C1532229->C0032870->C0042769->C0009450->C0012634->C0037088->*C2720507*<-C0752270<-C1636187<-C0013227	0.045902	0
sct-umls	UMNSRS_relatedness	C1257763	C0010592	0.482823	0.246719	0.062569	0.111111	0.032185	0.333333	C2720507		C2720507	C2720507=C1257763->C0028709->C0012634->C0037088->*C2720507*<-C0010592<-C1562036<-C0014432<-C0013227	0.080331	0
sct-umls	UMNSRS_relatedness	C0023530	C0005740	0.43559	0.230131	0.058142	0.090909	0.029839	0.285714	C2720507		C2720507	C2720507=C0023530->C0023510->C1532237->C0012634->C0037088->*C2720507*<-C0005740<-C0010861<-C0003236<-C0003392<-C0013227	0.128242	0
sct-umls	UMNSRS_relatedness	C0040165	C0279175	0.836849	0.847468	0.96845	0.5	0.498672	0.952381	C0279175		C0279175	C0279175=C0040165->*C0279175	0.189197	0.359345
sct-umls	UMNSRS_relatedness	C0004153	C0152447	0.415109	0.275136	0.247563	0.083333	0.03664	0.421053	C1290906		C1290906	C1290906=C0004153->C0003850->C0410013->C0263978->C1290853->*C1290906*<-C0152447<-C0426398<-C1291662<-C0577118<-C0579140<-C0578533	0.157067	0.000149
sct-umls	UMNSRS_relatedness	C0232197	C0040165	0.396269	0.237454	0.060058	0.076923	0.030853	0.25	C2720507		C2720507	C2720507=C0232197->C0264886->C0018799->C0577785->C1320355->C1290906->C0037088->*C2720507*<-C0040165<-C0279175<-C0019928<-C0360511<-C0013227	0.103841	0
sct-umls	UMNSRS_relatedness	C0553735	C0001367	0.43559	0.229189	0.0579	0.090909	0.029711	0.285714	C2720507		C2720507	C2720507=C0553735->C0426524->C0426522->C0424722->C1290906->C0037088->*C2720507*<-C0001367<-C0003451<-C0003204<-C0013227	0.041527	0
sct-umls	UMNSRS_relatedness	C0001911	C0025023	0.741411	0.931837	0.989598	0.333333	0.732759	0.916667	C0360413		C0360413	C0360413=C0001911->*C0360413*<-C0025023	0.190797	0.371855
sct-umls	UMNSRS_relatedness	C0398623	C0043031	0.482823	0.242483	0.061408	0.111111	0.031569	0.333333	C2720507		C2720507	C2720507=C0398623->C0005779->C0012634->C0037088->*C2720507*<-C0043031<-C0035805<-C0031253<-C0013227	0.127995	0
sct-umls	UMNSRS_relatedness	C0004153	C0040460	0.458023	0.273367	0.246006	0.1	0.036345	0.470588	C1290906|C0037088		C1290906	C0037088=C0004153->C0003850->C1285162->C0012634->*C0037088*<-C0040460<-C0015468<-C0578055<-C0458087<-C1290906|C1290906=C0004153->C0003850->C0410013->C0263978->C1290853->*C1290906*<-C0040460<-C0015468<-C0578055<-C0458087	0.169572	0.000161
sct-umls	UMNSRS_relatedness	C0009024	C0037763	0.741411	0.453004	0.639607	0.333333	0.082477	0.833333	C0427194		C0427194	C0427194=C0009024->*C0427194*<-C0037763	0.201281	0.026869
sct-umls	UMNSRS_relatedness	C0553735	C0027697	0.482823	0.287944	0.259045	0.111111	0.038844	0.5	C1290906		C1290906	C1290906=C0553735->C0426524->C0426522->C0424722->*C1290906*<-C0027697<-C1285331<-C1285332<-C1290853	0.151535	0.000817
sct-umls	UMNSRS_relatedness	C0013404	C0027358	0.458023	0.247571	0.062805	0.1	0.03231	0.307692	C2720507		C2720507	C2720507=C0013404->C1287669->C0577969->C0425442->C1290906->C0037088->*C2720507*<-C0027358<-C1629845<-C0013227	0.122439	0
sct-umls	UMNSRS_relatedness	C0242723	C0025815	0	0.365204	0	0	0	0					0	0
sct-umls	UMNSRS_relatedness	C0006309	C0027358	0.43559	0.232986	0.058882	0.090909	0.030231	0.285714	C2720507		C2720507	C2720507=C0006309->C1319381->C0085423->C0004623->C0009450->C0012634->C0037088->*C2720507*<-C0027358<-C1629845<-C0013227	0.112751	0
sct-umls	UMNSRS_relatedness	C0013428	C0152447	0.673698	0.467361	0.702567	0.25	0.088059	0.88	C1291662		C1291662	C1291662=C0013428->*C1291662*<-C0152447<-C0426398	0.232769	0.024219
sct-umls	UMNSRS_relatedness	C0039730	C0060277	0.378825	0.237972	0.060195	0.071429	0.030926	0.235294	C2720507		C2720507	C2720507=C0039730->C0271976->C0002871->C0221016->C1533163->C0012634->C0037088->*C2720507*<-C0060277<-C1298637<-C0302583<-C0018928<-C0018938<-C0013227	0.067046	0
sct-umls	UMNSRS_relatedness	C0041296	C0030232	0.43559	0.302146	0.272209	0.090909	0.041444	0.444444	C2720507|C1290906		C1290906	C2720507=C0041296->C0456953->C0282354->C1285164->*C2720507*<-C0030232<-C0678215<-C1287497<-C0424449<-C0427350<-C0037088|C1290906=C0041296->C0026918->C1299528->C0004623->C0578491->C1290853->*C1290906*<-C0030232<-C0678215<-C0455205<-C1291044	0.166094	0.000175
sct-umls	UMNSRS_relatedness	C0017887	C0025859	0.57826	0.341712	0.429247	0.166667	0.049642	0.736842	C1320237		C1320237	C1320237=C0017887->C0360716->*C1320237*<-C0025859<-C0304516<-C0001645	0.02432	0.014072
sct-umls	UMNSRS_relatedness	C0020517	C0025287	0.510546	0.313074	0.221291	0.125	0.043562	0.461538	C0037088		C0037088	C0037088=C0020517->C1628518->C0012634->*C0037088*<-C0025287<-C0576482<-C0422878<-C1290906	0.153434	0.000247
sct-umls	UMNSRS_relatedness	C0242706	C0076275	0.458023	0.226316	0.057168	0.1	0.029325	0.307692	C2720507		C2720507	C2720507=C0242706->C0342965->C0025517->C0012634->C0037088->*C2720507*<-C0076275<-C1268854<-C0014432<-C0013227	0.039616	0
sct-umls	UMNSRS_relatedness	C0009806	C0012373	0.396269	0.237182	0.059986	0.076923	0.030815	0.25	C2720507		C2720507	C2720507=C0009806->C0016807->C0021831->C0266805->C1302710->C1290853->C0012634->C0037088->*C2720507*<-C0012373<-C0006684<-C0007220<-C0013227	0.039526	0
sct-umls	UMNSRS_relatedness	C0006840	C0026946	0.741411	0.705583	0.892602	0.333333	0.261049	0.857143	C0026946		C0026946	C0026946=C0006840->C0276697->*C0026946	0.156869	0.031667
sct-umls	UMNSRS_relatedness	C0074554	C0016157	0.621175	0.572021	0.823465	0.2	0.141945	0.818182	C0003367		C0003367	C0003367=C0074554->C0360714->*C0003367*<-C0016157<-C0354657	0.069939	0.216248
sct-umls	UMNSRS_relatedness	C0009421	C0003129	0	0.386469	0	0	0	0					0	0
sct-umls	UMNSRS_relatedness	C0002962	C0858529	0	0.36846	0	0	0	0					0	0
sct-umls	UMNSRS_relatedness	C0011053	C0005747	0	0.359889	0	0	0	0					0.104623	0
sct-umls	UMNSRS_relatedness	C0042384	C0009951	0	0.401634	0	0	0	0					0.084432	0
sct-umls	UMNSRS_relatedness	C0039070	C0002333	0.43559	0.232325	0.05871	0.090909	0.03014	0.285714	C2720507		C2720507	C2720507=C0039070->C0344329->C0424575->C1287406->C0037088->*C2720507*<-C0002333<-C0005064<-C0003286<-C0007680<-C0013227	0.098713	0
sct-umls	UMNSRS_relatedness	C0018081	C0076275	0.458023	0.240865	0.060971	0.1	0.031337	0.307692	C2720507		C2720507	C2720507=C0018081->C0036916->C0009450->C0012634->C0037088->*C2720507*<-C0076275<-C1268854<-C0014432<-C0013227	0.024788	0
sct-umls	UMNSRS_relatedness	C0242706	C0076275	0.458023	0.226316	0.057168	0.1	0.029325	0.307692	C2720507		C2720507	C2720507=C0242706->C0342965->C0025517->C0012634->C0037088->*C2720507*<-C0076275<-C1268854<-C0014432<-C0013227	0.039616	0
sct-umls	UMNSRS_relatedness	C0036323	C0242723	0	0.386038	0	0	0	0					0	0
sct-umls	UMNSRS_relatedness	C0286651	C0074554	0.741411	0.703271	0.915053	0.333333	0.25831	0.909091	C0360714		C0360714	C0360714=C0286651->*C0360714*<-C0074554	0.168745	0.242814
sct-umls	UMNSRS_relatedness	C0037384	C0221232	0.458023	0.274507	0.247009	0.1	0.036535	0.470588	C1290906		C1290906	C1290906=C0037384->C0037090->C0425442->*C1290906*<-C0221232<-C0015230<-C0037284<-C0037274<-C0455205<-C1291044	0.181096	4.2e-05
sct-umls	UMNSRS_relatedness	C0003129	C0004134	0	0.376392	0	0	0	0					0	0
sct-umls	UMNSRS_relatedness	C0009421	C0086543	0.510546	0.330454	0.357818	0.125	0.047157	0.631579	C0012634|C1285159		C1285159	C0012634=C0009421->C0027765->C1285159->C1290853->*C0012634*<-C0086543<-C0154777<-C1285162|C1285159=C0009421->C0027765->*C1285159*<-C0086543<-C0154777<-C0015397<-C1269791<-C0042790	0.121487	0.001351
sct-umls	UMNSRS_relatedness	C0085208	C0002600	0.673698	0.535136	0.78426	0.25	0.119962	0.88	C0003289		C0003289	C0003289=C0085208->*C0003289*<-C0002600<-C0003290	0.042193	0.038331
sct-umls	UMNSRS_relatedness	C0003126	C0009806	0.415109	0.288995	0.287354	0.083333	0.039031	0.47619	C0578533		C0578533	C0578533=C0003126->C1269534->C0578002->C1320354->C0575141->*C0578533*<-C0009806<-C0016807<-C0021831<-C0426684<-C0577118<-C0579140	0.186123	3.7e-05
sct-umls	UMNSRS_relatedness	C0018681	C0016382	0.57826	0.349858	0.443171	0.166667	0.051521	0.736842	C1320354		C1320354	C1320354=C0018681->*C1320354*<-C0016382<-C0455815<-C1286501<-C0578002	0.174281	0.000285
sct-umls	UMNSRS_relatedness	C0741439	C0027497	0.458023	0.265312	0.184686	0.1	0.035034	0.4	C0037088		C0037088	C0037088=C0741439->C0151683->C0580316->C1292123->C2711906->*C0037088*<-C0027497<-C1261141<-C0426573<-C1290906	0.063758	0.000236
sct-umls	UMNSRS_relatedness	C0005740	C0012772	0.57826	0.326513	0.411503	0.166667	0.046316	0.736842	C1320237		C1320237	C1320237=C0005740->*C1320237*<-C0012772<-C1627760<-C0038776<-C0300973	0.108352	0.014704
sct-umls	UMNSRS_relatedness	C0376286	C0038187	0	0.361693	0	0	0	0					0	0
sct-umls	UMNSRS_relatedness	C0026946	C0025815	0.458023	0.270679	0.069543	0.1	0.035902	0.307692	C2720507		C2720507	C2720507=C0026946->C0009450->C0012634->C0037088->*C2720507*<-C0025815<-C0017710<-C0001617<-C0360511<-C0013227	0.031083	0
sct-umls	UMNSRS_relatedness	C0162323	C0003862	0	0.385613	0	0	0	0					0.113508	0
sct-umls	UMNSRS_relatedness	C0878544	C0002962	0.741411	0.693671	0.900556	0.333333	0.247243	0.916667	C0878544		C0878544	C0878544=C0878544*<-C0002962<-C0151744	0.140402	0.04329
sct-umls	UMNSRS_relatedness	C1623038	C0074554	0	0.368547	0	0	0	0					0	0
sct-umls	UMNSRS_relatedness	C0020175	C0038187	0.458023	0.302326	0.333632	0.1	0.041478	0.470588	C0427350|C0037088		C0427350	C0037088=C0020175->C0566580->C0559899->C0574125->C0427350->*C0037088*<-C0038187<-C0162429<-C0028709<-C0012634|C0427350=C0020175->C0566580->C0559899->C0574125->*C0427350*<-C0038187<-C0162429<-C1291079<-C0577601<-C0574124	0.297949	1.2e-05
sct-umls	UMNSRS_relatedness	C0020676	C0009421	0.57826	0.336514	0.364517	0.166667	0.048479	0.705882	C1285159		C1285159	C1285159=C0020676->C0040128->C0014130->*C1285159*<-C0009421<-C0027765	0.179358	0.00073
sct-umls	UMNSRS_relatedness	C0242706	C0003129	0	0.359058	0	0	0	0					0	0
sct-umls	UMNSRS_relatedness	C0022116	C0022251	0.43559	0.242854	0.061509	0.090909	0.031622	0.285714	C2720507		C2720507	C2720507=C0022116->C1276288->C0425560->C1290906->C0037088->*C2720507*<-C0022251<-C0042402<-C0003364<-C0007220<-C0013227	0.049254	0
sct-umls	UMNSRS_relatedness	C0003128	C0040485	0.43559	0.257522	0.179209	0.090909	0.033811	0.375	C0037088		C0037088	C0037088=C0003128->C1291681->C1291680->C0574125->C0427350->*C0037088*<-C0040485<-C1290143<-C0558385<-C1290853<-C0012634	0.216876	3.4e-05
sct-umls	UMNSRS_relatedness	C0041296	C0019079	0.482823	0.249386	0.063311	0.111111	0.032579	0.333333	C2720507		C2720507	C2720507=C0041296->C0456953->C0282354->C1285164->*C2720507*<-C0019079<-C0235560<-C0019080<-C0037088	0.150328	0.000738
sct-umls	UMNSRS_relatedness	C0232197	C0002962	0.621175	0.457137	0.677703	0.2	0.084046	0.833333	C0018799		C0018799	C0018799=C0232197->C0264886->*C0018799*<-C0002962<-C0151744	0.157909	0.002098
sct-umls	UMNSRS_relatedness	C0020676	C0557875	0.43559	0.273199	0.19037	0.090909	0.036317	0.375	C0037088		C0037088	C0037088=C0020676->C0040128->C0558385->C1290853->C0012634->*C0037088*<-C0557875<-C0015672<-C1282984<-C0424575<-C1287406	0.194162	9.9e-05
sct-umls	UMNSRS_relatedness	C0039128	C0497327	0.541977	0.313561	0.277016	0.142857	0.043659	0.571429	C0012634		C0012634	C0012634=C0039128->C0036916->C0009450->*C0012634*<-C0497327<-C0029227<-C0004936	0.141567	0.004015
sct-umls	UMNSRS_relatedness	C0013132	C0085593	0.396269	0.257676	0.179316	0.076923	0.033835	0.333333	C0037088		C0037088	C0037088=C0013132->C0576989->C0426533->C1827135->C0426480->C0426573->C1290906->*C0037088*<-C0085593<-C0424789<-C0578033<-C0424449<-C0427350	0.238713	0.009319
sct-umls	UMNSRS_relatedness	C0003864	C0231236	0.458023	0.291406	0.204032	0.1	0.039462	0.4	C0037088		C0037088	C0037088=C0003864->C1285331->C1285332->C1290884->C0012634->*C0037088*<-C0231236<-C1282984<-C0424575<-C1287406	0.199575	4.1e-05
sct-umls	UMNSRS_relatedness	C0011847	C0032617	0	0.359815	0	0	0	0					0	0
sct-umls	UMNSRS_relatedness	C0019079	C0018926	0.57826	0.430158	0.642729	0.166667	0.074314	0.736842	C0019080|C0037088		C0019080	C0037088=C0019079->C0235560->C0019080->*C0037088*<-C0018926<-C1689949|C0019080=C0019079->C0235560->*C0019080*<-C0018926<-C0041909<-C0017181	0.136384	0.001078
sct-umls	UMNSRS_relatedness	C0030232	C0001924	0.415109	0.227953	0.057584	0.083333	0.029544	0.266667	C2720507		C2720507	C2720507=C0030232->C0678215->C1287497->C0424449->C0427350->C0037088->*C2720507*<-C0001924<-C0032120<-C0033684<-C2979985<-C0439861	0.027801	0
sct-umls	UMNSRS_relatedness	C0039128	C0018081	0.741411	0.641774	0.861513	0.333333	0.195123	0.857143	C0036916		C0036916	C0036916=C0039128->*C0036916*<-C0018081	0.145501	0.019375
sct-umls	UMNSRS_relatedness	C0086543	C0231655	0.458023	0.285763	0.257064	0.1	0.03846	0.470588	C1290906|C0037088		C1290906	C0037088=C0086543->C0154777->C1285162->C0012634->*C0037088*<-C0231655<-C0151825<-C0427191<-C0426779<-C1290906|C1290906=C0086543->C0154777->C0015397->C0423216->C0456753->*C1290906*<-C0231655<-C0151825<-C0427191<-C0426779	0.141733	5.4e-05
sct-umls	UMNSRS_relatedness	C0014544	C0024002	0.43559	0.247097	0.062674	0.090909	0.032241	0.285714	C2720507		C2720507	C2720507=C0014544->C0036572->C0730595->C1290906->C0037088->*C2720507*<-C0024002<-C0005064<-C0003286<-C0007680<-C0013227	0.102574	0
sct-umls	UMNSRS_relatedness	C0276185	C0037384	0.458023	0.254518	0.177133	0.1	0.033351	0.4	C0037088		C0037088	C0037088=C0276185->C1532229->C0032870->C0042769->C0009450->C0012634->*C0037088*<-C0037384<-C0037090<-C1689949	0.218351	1.2e-05
sct-umls	UMNSRS_relatedness	C0001416	C0038450	0	0.364712	0	0	0	0					0	0
sct-umls	UMNSRS_relatedness	C0018834	C0015620	0.415109	0.229697	0.05803	0.083333	0.02978	0.266667	C2720507		C2720507	C2720507=C0018834->C0221727->C0577006->C1320355->C1290906->C0037088->*C2720507*<-C0015620<-C0019593<-C0353838<-C0017173<-C0013227	0.10868	0
sct-umls	UMNSRS_relatedness	C0553735	C0013428	0.482823	0.274598	0.247089	0.111111	0.03655	0.5	C1290906		C1290906	C1290906=C0553735->C0426524->C0426522->C0424722->*C1290906*<-C0013428<-C0000737<-C0578056<-C0458087	0.23392	0.00024
sct-umls	UMNSRS_relatedness	C0149651	C0213771	0.458023	0.22638	0.057184	0.1	0.029333	0.307692	C2720507		C2720507	C2720507=C0149651->C1265981->C0332447->C1260954->C1268086->*C2720507*<-C0213771<-C0006280<-C0282686<-C0013227	0.03252	0
sct-umls	UMNSRS_relatedness	C0004096	C0451641	0.57826	0.325551	0.352446	0.166667	0.046114	0.705882	C1285159		C1285159	C1285159=C0004096->C0035204->*C1285159*<-C0451641<-C0042075<-C0080276	0.141831	0.000938
sct-umls	UMNSRS_relatedness	C0040038	C0043031	0.458023	0.234896	0.059382	0.1	0.030495	0.307692	C2720507		C2720507	C2720507=C0040038->C2586211->C0040053->C1285556->C1298232->*C2720507*<-C0043031<-C0035805<-C0031253<-C0013227	0.104689	0
sct-umls	UMNSRS_relatedness	C0232197	C0018520	0.415109	0.283064	0.254627	0.083333	0.037989	0.421053	C1290906		C1290906	C1290906=C0232197->C0264886->C0018799->C0577785->C1320355->*C1290906*<-C0018520<-C1287763<-C0455788<-C1827135<-C0426480<-C0426573	0.206298	4e-05
sct-umls	UMNSRS_relatedness	C0178664	C0033687	0.57826	0.440133	0.635564	0.166667	0.077773	0.782609	C1291658		C1291658	C1291658=C0178664->C0268731->C0022658->C0426703->*C1291658*<-C0033687	0.177617	5e-05
sct-umls	UMNSRS_relatedness	C0028734	C0011847	0	0.359058	0	0	0	0					0	0
sct-umls	UMNSRS_relatedness	C0036572	C0357929	0.541977	0.261073	0.066661	0.142857	0.034363	0.4	C2720507		C2720507	C2720507=C0036572->C0730595->C1290906->C0037088->*C2720507*<-C0357929<-C0013227	0.073909	0
sct-umls	UMNSRS_relatedness	C0231655	C0025587	0.741411	0.730899	0.931498	0.333333	0.293006	0.909091	C0151825		C0151825	C0151825=C0231655->*C0151825*<-C0025587	0.251942	0.164364
sct-umls	UMNSRS_relatedness	C0002144	C0009262	0.673698	0.327499	0.412646	0.25	0.046525	0.823529	C1320237		C1320237	C1320237=C0002144->C0302609->*C1320237*<-C0009262	0.110156	0.078878
sct-umls	UMNSRS_relatedness	C0018995	C0003862	0.43559	0.27497	0.191666	0.090909	0.036612	0.375	C0037088		C0037088	C0037088=C0018995->C0282193->C0012715->C0154260->C0025517->C0012634->*C0037088*<-C0003862<-C0026858<-C0426779<-C1290906	0.177208	1.1e-05
sct-umls	UMNSRS_relatedness	C0002403	C0874161	0.673698	0.507631	0.756785	0.25	0.105817	0.857143	C1320237|C0003451		C0003451	C1320237=C0002403->C0178601->*C1320237*<-C0874161|C0003451=C0002403->*C0003451*<-C0874161<-C1443650	0.044653	0.133109
sct-umls	UMNSRS_relatedness	C0025289	C0007561	0.378825	0.243231	0.061612	0.071429	0.031677	0.235294	C2720507		C2720507	C2720507=C0025289->C1285331->C1285332->C1290884->C0012634->C0037088->*C2720507*<-C0007561<-C0304320<-C2266959<-C0026458<-C0279516<-C0003204<-C0013227	0.126625	0
sct-umls	UMNSRS_relatedness	C0032285	C0010520	0.510546	0.321776	0.320351	0.125	0.045326	0.588235	C0578533|C1290906		C0578533	C0578533=C0032285->C0024115->C0039978->C0575479->C0579140->*C0578533*<-C0010520<-C0455205|C1290906=C0032285->C0024115->C0577914->C1320355->*C1290906*<-C0010520<-C0455205<-C1291044	0.16965	0.000318
sct-umls	UMNSRS_relatedness	C0040038	C0039070	0.621175	0.386051	0.53944	0.2	0.06077	0.777778	C0007222		C0007222	C0007222=C0040038->C2586211->C0042373->*C0007222*<-C0039070	0.153496	0.000753
sct-umls	UMNSRS_relatedness	C0009090	C0017887	0.415109	0.232411	0.058732	0.083333	0.030151	0.266667	C2720507		C2720507	C2720507=C0009090->C1291741->C1291740->C0422837->C0037088->*C2720507*<-C0017887<-C0360716<-C0042402<-C0003364<-C0007220<-C0013227	0.077188	0
sct-umls	UMNSRS_relatedness	C0040822	C0023570	0.458023	0.247497	0.062785	0.1	0.032299	0.307692	C2720507		C2720507	C2720507=C0040822->C0427086->C1689949->C0037088->*C2720507*<-C0023570<-C0178601<-C0003405<-C0007680<-C0013227	0.091549	0
sct-umls	UMNSRS_relatedness	C0014544	C0003126	0.57826	0.360383	0.455713	0.166667	0.054055	0.736842	C1320354		C1320354	C1320354=C0014544->C0576471->*C1320354*<-C0003126<-C1269534<-C0578002	0.167863	0.000776
sct-umls	UMNSRS_relatedness	C0024205	C0276185	0.458023	0.283712	0.249503	0.1	0.038101	0.470588	C0012634		C0012634	C0012634=C0024205->C1285331->C1285332->C1290884->*C0012634*<-C0276185<-C1532229<-C0032870<-C0042769<-C0009450	0.223774	0.000848
sct-umls	UMNSRS_relatedness	C0085631	C0040165	0.415109	0.237352	0.060031	0.083333	0.030839	0.266667	C2720507		C2720507	C2720507=C0085631->C0684322->C0278060->C1285640->C1274016->C1285578->*C2720507*<-C0040165<-C0279175<-C0019928<-C0360511<-C0013227	0.100865	0
sct-umls	UMNSRS_relatedness	C0003128	C0013911	0.482823	0.298948	0.330069	0.111111	0.040844	0.5	C0427350		C0427350	C0427350=C0003128->C1291681->C1291680->C0574125->*C0427350*<-C0013911<-C1287884<-C0577601<-C0574124	0.298308	4.1e-05
sct-umls	UMNSRS_relatedness	C0041834	C0031507	0.510546	0.245158	0.062139	0.125	0.031957	0.363636	C2720507		C2720507	C2720507=C0041834->C0037088->*C2720507*<-C0031507<-C0020208<-C0003286<-C0007680<-C0013227	0.108329	0
sct-umls	UMNSRS_relatedness	C0011175	C0006840	0.482823	0.302297	0.266398	0.111111	0.041473	0.5	C0012634		C0012634	C0012634=C0011175->C0267995->C0267994->C0025517->*C0012634*<-C0006840<-C0276697<-C0026946<-C0009450	0.190639	0.000249
sct-umls	UMNSRS_relatedness	C0034642	C0034880	0.510546	0.30375	0.335141	0.125	0.041748	0.533333	C0427350		C0427350	C0427350=C0034642->C0425542->C1291005->*C0427350*<-C0034880<-C0423522<-C1455844<-C0574125	0.206034	8e-06
sct-umls	UMNSRS_relatedness	C0010137	C0001443	0.621175	0.327213	0.412315	0.2	0.046465	0.777778	C1320237		C1320237	C1320237=C0010137->C0017710->C0582125->*C1320237*<-C0001443	0.031845	0.035105
sct-umls	UMNSRS_relatedness	C0018681	C0000970	0.458023	0.25372	0.064534	0.1	0.033229	0.307692	C2720507		C2720507	C2720507=C0018681->C0578055->C0458087->C1290906->C0037088->*C2720507*<-C0000970<-C0280004<-C0003419<-C0013227	0.029837	0
sct-umls	UMNSRS_relatedness	C0003864	C0025587	0.541977	0.37151	0.457678	0.142857	0.05687	0.625	C0426779		C0426779	C0426779=C0003864->C1285339->C0026857->*C0426779*<-C0025587<-C0151825<-C0427191	0.166637	0.002484
sct-umls	UMNSRS_relatedness	C0041834	C0040822	0.621175	0.292185	0.204633	0.2	0.039603	0.6	C0037088		C0037088	C0037088=C0041834->*C0037088*<-C0040822<-C0427086<-C1689949	0.190732	0.000201
sct-umls	UMNSRS_relatedness	C0028754	C0037384	0.57826	0.269006	0.187331	0.166667	0.035629	0.545455	C0037088		C0037088	C0037088=C0028754->C0012634->*C0037088*<-C0037384<-C0037090<-C1689949	0.18423	0.000677
sct-umls	UMNSRS_relatedness	C0013404	C0010520	0.510546	0.304377	0.274318	0.125	0.041868	0.533333	C1290906		C1290906	C1290906=C0013404->C1287669->C0577969->C0425442->*C1290906*<-C0010520<-C0455205<-C1291044	0.192149	9.4e-05
sct-umls	UMNSRS_relatedness	C0020517	C0040485	0.541977	0.336058	0.299068	0.142857	0.048378	0.571429	C0012634		C0012634	C0012634=C0020517->C1628518->*C0012634*<-C0040485<-C1290143<-C0558385<-C1290853	0.157548	0.000171
sct-umls	UMNSRS_relatedness	C0041948	C0027497	0.510546	0.288837	0.25986	0.125	0.039003	0.533333	C1290906|C0037088		C1290906	C0037088=C0041948->C0025517->C0012634->*C0037088*<-C0027497<-C1261141<-C0426573<-C1290906|C1290906=C0041948->C0022658->C1302710->C1290853->*C1290906*<-C0027497<-C1261141<-C0426573	0.166895	0.000297
sct-umls	UMNSRS_relatedness	C0242453	C0392071	0.741411	0.655195	0.891358	0.333333	0.207442	0.928571	C0033575		C0033575	C0033575=C0242453->*C0033575*<-C0392071	0.281223	0.462359
sct-umls	UMNSRS_relatedness	C0344370	C2004489	0.741411	0.867515	0.975865	0.333333	0.546426	0.875	C2004489		C2004489	C2004489=C0344370->C0232605->*C2004489	0.265166	0.347113
sct-umls	UMNSRS_relatedness	C0017160	C0036572	0.510546	0.32367	0.293015	0.125	0.04572	0.533333	C1290906		C1290906	C1290906=C0017160->C0021831->C0426684->C1261141->C0426573->*C1290906*<-C0036572<-C0730595	0.156991	4.2e-05
sct-umls	UMNSRS_relatedness	C0009421	C0020456	0.482823	0.307807	0.271557	0.111111	0.042528	0.5	C0012634		C0012634	C0012634=C0009421->C0027765->C1285159->C1290853->*C0012634*<-C0020456<-C1257958<-C0149670<-C0025517	0.183601	0.005837
sct-umls	UMNSRS_relatedness	C1883552	C0013911	0.43559	0.225574	0.05698	0.090909	0.029226	0.285714	C2720507		C2720507	C2720507=C1883552->C0442795->C0442719->C1285164->*C2720507*<-C0013911<-C1287884<-C0577601<-C0574124<-C0427350<-C0037088	0.140215	1e-06
sct-umls	UMNSRS_relatedness	C0232471	C0020175	0	0.362883	0	0	0	0					0	0
sct-umls	UMNSRS_relatedness	C0002871	C0060277	0.415109	0.265714	0.068039	0.083333	0.035098	0.266667	C2720507		C2720507	C2720507=C0002871->C0221016->C1533163->C0012634->C0037088->*C2720507*<-C0060277<-C1298637<-C0302583<-C0018928<-C0018938<-C0013227	0.065134	0
sct-umls	UMNSRS_relatedness	C0002962	C0018834	0.541977	0.460959	0.689551	0.142857	0.085524	0.727273	C0458087		C0458087	C0458087=C0002962->C0008031->C0578056->*C0458087*<-C0018834<-C0221727<-C0578052	0.151996	0.005522
sct-umls	UMNSRS_relatedness	C0013404	C0213771	0.43559	0.245037	0.062106	0.090909	0.031939	0.285714	C2720507		C2720507	C2720507=C0013404->C1287669->C0577969->C0425442->C1290906->C0037088->*C2720507*<-C0213771<-C0006280<-C0282686<-C0013227	0.040443	0
sct-umls	UMNSRS_relatedness	C0242339	C0032143	0.458023	0.226882	0.057311	0.1	0.0294	0.307692	C2720507		C2720507	C2720507=C0242339->C0268195->C0025517->C0012634->C0037088->*C2720507*<-C0032143<-C1636198<-C0360722<-C0013227	0.064201	0
sct-umls	UMNSRS_relatedness	C0020459	C0037384	0.482823	0.27693	0.249149	0.111111	0.036941	0.5	C1290906|C0037088		C1290906	C0037088=C0020459->C0342242->C0149670->C0025517->C0012634->*C0037088*<-C0037384<-C0037090<-C1689949|C1290906=C0020459->C0271633->C0030286->C0426683->C1320355->*C1290906*<-C0037384<-C0037090<-C0425442	0.188906	5.3e-05
sct-umls	UMNSRS_relatedness	C0023530	C0220892	0	0.365778	0	0	0	0					0	0
sct-umls	UMNSRS_relatedness	C0025289	C0025287	0.741411	0.558356	0.801382	0.333333	0.133366	0.9	C0154728		C0154728	C0154728=C0025289->*C0154728*<-C0025287	0.189897	0.044682
sct-umls	UMNSRS_relatedness	C1883552	C0017687	0.458023	0.22692	0.057321	0.1	0.029406	0.307692	C2720507		C2720507	C2720507=C1883552->C0442795->C0442719->C1285164->*C2720507*<-C0017687<-C0030292<-C0019928<-C0360511<-C0013227	0.058253	0
sct-umls	UMNSRS_relatedness	C0009806	C0042523	0.396269	0.237218	0.059995	0.076923	0.03082	0.25	C2720507		C2720507	C2720507=C0009806->C0016807->C0021831->C0266805->C1302710->C1290853->C0012634->C0037088->*C2720507*<-C0042523<-C0006684<-C0007220<-C0013227	0.064437	0
sct-umls	UMNSRS_relatedness	C0232197	C0004147	0.396269	0.232738	0.058817	0.076923	0.030196	0.25	C2720507		C2720507	C2720507=C0232197->C0264886->C0018799->C0577785->C1320355->C1290906->C0037088->*C2720507*<-C0004147<-C0304516<-C0001645<-C0004382<-C0013227	0.096689	0
sct-umls	UMNSRS_relatedness	C0242339	C0020473	0.673698	0.537077	0.781113	0.25	0.121029	0.8	C0268195		C0268195	C0268195=C0242339->*C0268195*<-C0020473<-C0342830	0.2364	0.049801
sct-umls	UMNSRS_relatedness	C0043144	C0038450	0.741411	0.691466	0.910068	0.333333	0.244768	0.9	C1287665		C1287665	C1287665=C0043144->*C1287665*<-C0038450	0.2092	0.076754
sct-umls	UMNSRS_relatedness	C0043066	C2004489	0.621175	0.342977	0.446744	0.2	0.049929	0.714286	C0426573		C0426573	C0426573=C0043066->C0559234->C0232483->*C0426573*<-C2004489	0.230449	0.02856
sct-umls	UMNSRS_relatedness	C0030232	C0948786	0	0.359058	0	0	0	0					0	0
sct-umls	UMNSRS_relatedness	C0019079	C0033603	0.482823	0.22702	0.057346	0.111111	0.029419	0.333333	C2720507		C2720507	C2720507=C0019079->C0235560->C0019080->C0037088->*C2720507*<-C0033603<-C0304941<-C0018938<-C0013227	0.120869	0
sct-umls	UMNSRS_relatedness	C0034642	C0016860	0.43559	0.233789	0.059091	0.090909	0.030342	0.285714	C2720507		C2720507	C2720507=C0034642->C0425542->C1291005->C0427350->C0037088->*C2720507*<-C0016860<-C0304487<-C0012798<-C0007220<-C0013227	0.074162	0
sct-umls	UMNSRS_relatedness	C0002871	C0043031	0.458023	0.267879	0.068691	0.1	0.035447	0.307692	C2720507		C2720507	C2720507=C0002871->C0221016->C1533163->C0012634->C0037088->*C2720507*<-C0043031<-C0035805<-C0031253<-C0013227	0.104013	0
sct-umls	UMNSRS_relatedness	C0016579	C0030554	0.333125	0.267957	0.186577	0.058824	0.035459	0.272727	C2720507|C0037088		C0037088	C0037088=C0016579->C0233767->C0018524->C0558072->C1291718->C0563205->C0278060->C1272788->C1291705->C0574125->C0427350->*C0037088*<-C0030554<-C0542538<-C0234185<-C1291731<-C0422837|C2720507=C0016579->C0233767->C0018524->C0558072->C1291718->C0563205->C0278060->C1285640->C1274016->C1285578->*C2720507*<-C0030554<-C0542538<-C0234185<-C1291731<-C0422837<-C0037088	0.276772	0.0733
sct-umls	UMNSRS_relatedness	C0246719	C0021641	0.621175	0.341142	0.428576	0.2	0.049513	0.777778	C1320237		C1320237	C1320237=C0246719->C0012544->*C1320237*<-C0021641<-C1532645	0.014341	0.012707
sct-umls	UMNSRS_relatedness	C0023570	C0006982	0.741411	0.928699	0.988641	0.333333	0.722344	0.916667	C0013023		C0013023	C0013023=C0023570->*C0013023*<-C0006982	0.346849	0.375513
sct-umls	UMNSRS_relatedness	C0011603	C0995182	0	0.430567	0	0	0	0					0	0
sct-umls	UMNSRS_relatedness	C0009187	C0025815	0.415109	0.249837	0.063437	0.083333	0.032646	0.266667	C2720507		C2720507	C2720507=C0009187->C0033740->C0030499->C0009450->C0012634->C0037088->*C2720507*<-C0025815<-C0017710<-C0001617<-C0360511<-C0013227	0.035557	0
sct-umls	UMNSRS_relatedness	C0005747	C0152149	0.541977	0.273458	0.246086	0.142857	0.03636	0.571429	C1290906		C1290906	C1290906=C0005747->C0037763->C0427194->*C1290906*<-C0152149<-C0567248<-C1320355	0.22144	0.001341
sct-umls	UMNSRS_relatedness	C0557875	C0751229	0	0.362615	0	0	0	0					0	0
sct-umls	UMNSRS_relatedness	C0032617	C0162275	0.673698	0.453564	0.684474	0.25	0.082687	0.769231	C0426391		C0426391	C0426391=C0032617->C0577197->*C0426391*<-C0162275	0.102082	0.039161
sct-umls	UMNSRS_relatedness	C0040460	C0004134	0.482823	0.265568	0.184869	0.111111	0.035075	0.428571	C0037088		C0037088	C0037088=C0040460->C0015468->C0578055->C0458087->C1290906->*C0037088*<-C0004134<-C0575091<-C0427350	0.211141	0.000297
sct-umls	UMNSRS_relatedness	C0024730	C0000970	0.621175	0.353356	0.443009	0.2	0.05235	0.777778	C1320237|C0013227		C1320237	C1320237=C0024730->*C1320237*<-C0000970<-C1690527<-C1532645|C0013227=C0024730->*C0013227*<-C0000970<-C0280004<-C0003419	0.015027	0.0084
sct-umls	UMNSRS_relatedness	C0029877	C0025287	0.541977	0.317775	0.344013	0.142857	0.044507	0.666667	C1285159		C1285159	C1285159=C0029877->C1285333->*C1285159*<-C0025287<-C0154728<-C0007682<-C0027765	0.181911	0.001907
sct-umls	UMNSRS_relatedness	C0009024	C0085208	0.510546	0.234516	0.059282	0.125	0.030442	0.363636	C2720507		C2720507	C2720507=C0009024->C0427194->C1290906->C0037088->*C2720507*<-C0085208<-C1629845<-C0013227	0.048048	0
sct-umls	UMNSRS_relatedness	C0004134	C0022614	0.482823	0.236251	0.059739	0.111111	0.030684	0.333333	C2720507		C2720507	C2720507=C0004134->C0575091->C0427350->C0037088->*C2720507*<-C0022614<-C0242904<-C2584795<-C0013227	0.134242	0
sct-umls	UMNSRS_relatedness	C0220892	C0020740	0	0.37329	0	0	0	0					0	0
sct-umls	UMNSRS_relatedness	C0016157	C0074554	0.621175	0.572021	0.823465	0.2	0.141945	0.818182	C0003367		C0003367	C0003367=C0016157->C0354657->*C0003367*<-C0074554<-C0360714	0.069939	0.216248
sct-umls	UMNSRS_relatedness	C0028734	C0001962	0.458023	0.237597	0.060096	0.1	0.030873	0.307692	C2720507		C2720507	C2720507=C0028734->C0231365->C0231360->C0424449->C0427350->C0037088->*C2720507*<-C0001962<-C1690586<-C0013227	0.060903	0
sct-umls	UMNSRS_relatedness	C0026946	C0242453	0.541977	0.323139	0.286269	0.142857	0.045609	0.571429	C0012634		C0012634	C0012634=C0026946->C0009450->*C0012634*<-C0242453<-C0033575<-C1302710<-C1290853	0.173701	0.000214
sct-umls	UMNSRS_relatedness	C0497327	C0995182	0	0.379771	0	0	0	0					0	0
sct-umls	UMNSRS_relatedness	C0013369	C0116569	0.396269	0.230294	0.058184	0.076923	0.029862	0.25	C2720507		C2720507	C2720507=C0013369->C0178238->C1112209->C0578491->C1290853->C0012634->C0037088->*C2720507*<-C0116569<-C0304516<-C0001645<-C0004382<-C0013227	0.105636	0
sct-umls	UMNSRS_relatedness	C0032064	C0006644	0.378825	0.234833	0.059365	0.071429	0.030486	0.235294	C2720507		C2720507	C2720507=C0032064->C0043407->C0014347->C1319381->C0085423->C0004623->C0009450->C0012634->C0037088->*C2720507*<-C0006644<-C0043314<-C0282686<-C0013227	0.064034	0
sct-umls	UMNSRS_relatedness	C0034494	C0947651	0	0.364964	0	0	0	0					0	0
sct-umls	UMNSRS_relatedness	C0301532	C0001975	0.510546	0.324584	0.291926	0.125	0.045911	0.461538	C0439861		C0439861	C0439861=C0301532->C0042890->C0013227->*C0439861*<-C0001975<-C0029224<-C0729761<-C0729759	0.008477	0.001779
sct-umls	UMNSRS_relatedness	C0021400	C0032285	0.541977	0.446456	0.629963	0.142857	0.080049	0.7	C0035204		C0035204	C0035204=C0021400->C0729531->C0035243->*C0035204*<-C0032285<-C0024115<-C1290325	0.160066	0.028894
sct-umls	UMNSRS_relatedness	C0034494	C0234990	0	0.364964	0	0	0	0					0	0
sct-umls	UMNSRS_relatedness	C0017536	C0233576	0.396269	0.254518	0.177133	0.076923	0.033351	0.333333	C0037088		C0037088	C0037088=C0017536->C0276814->C1290825->C0033740->C0030499->C0009450->C0012634->*C0037088*<-C0233576<-C0474393<-C0004927<-C0574125<-C0427350	0.246503	1e-06
sct-umls	UMNSRS_relatedness	C0033860	C0004153	0.510546	0.288139	0.253456	0.125	0.038879	0.533333	C0012634		C0012634	C0012634=C0033860->C1960691->C1960690->C1719883->*C0012634*<-C0004153<-C0003850<-C1285162	0.146735	0.000962
sct-umls	UMNSRS_relatedness	C0033497	C0085259	0.621175	0.335255	0.421677	0.2	0.048201	0.777778	C1320237		C1320237	C1320237=C0033497->C0304515->C0001645->*C1320237*<-C0085259	0.035157	0.006544
sct-umls	UMNSRS_relatedness	C0040460	C0076107	0.415109	0.229887	0.058079	0.083333	0.029806	0.266667	C2720507		C2720507	C2720507=C0040460->C0015468->C0578055->C0458087->C1290906->C0037088->*C2720507*<-C0076107<-C0304512<-C0001641<-C0004382<-C0013227	0.046972	0
sct-umls	UMNSRS_relatedness	C0011633	C0026848	0.673698	0.560445	0.771559	0.25	0.134644	0.8	C0026848		C0026848	C0026848=C0011633->C0085655->C0027121->*C0026848	0.186763	0.005525
sct-umls	UMNSRS_relatedness	C0038187	C0008838	0.458023	0.228022	0.057602	0.1	0.029554	0.307692	C2720507		C2720507	C2720507=C0038187->C0162429->C0028709->C0012634->C0037088->*C2720507*<-C0008838<-C1443631<-C0003392<-C0013227	0.165805	0
sct-umls	UMNSRS_relatedness	C0003128	C0002453	0.621175	0.527526	0.778628	0.2	0.115869	0.777778	C1291681		C1291681	C1291681=C0003128->*C1291681*<-C0002453<-C0497456<-C0567297	0.262872	0.019608
sct-umls	UMNSRS_relatedness	C0276185	C0043066	0.415109	0.254518	0.177133	0.083333	0.033351	0.352941	C0037088		C0037088	C0037088=C0276185->C1532229->C0032870->C0042769->C0009450->C0012634->*C0037088*<-C0043066<-C0559234<-C0232483<-C0426573<-C1290906	0.241016	1.1e-05
sct-umls	UMNSRS_relatedness	C0001824	C0002871	0.57826	0.51256	0.720201	0.166667	0.108223	0.666667	C1533163		C1533163	C1533163=C0001824->C0023530->C0023510->*C1533163*<-C0002871<-C0221016	0.154906	0.01148
sct-umls	UMNSRS_relatedness	C0040485	C0037763	0.57826	0.441791	0.626688	0.166667	0.078364	0.666667	C0427194		C0427194	C0427194=C0040485->C0009917->C1533847->C0026848->*C0427194*<-C0037763	0.174262	0.003138
sct-umls	UMNSRS_relatedness	C0557875	C0042523	0.43559	0.23541	0.059517	0.090909	0.030567	0.285714	C2720507		C2720507	C2720507=C0557875->C0015672->C1282984->C0424575->C1287406->C0037088->*C2720507*<-C0042523<-C0006684<-C0007220<-C0013227	0.070644	0
sct-umls	UMNSRS_relatedness	C0357929	C0005740	0.57826	0.315374	0.373574	0.166667	0.044022	0.736842	C0013227		C0013227	C0013227=C0357929->*C0013227*<-C0005740<-C0010861<-C0003236<-C0003392	0.060209	0.009874
sct-umls	UMNSRS_relatedness	C0018995	C0025023	0.378825	0.229808	0.058059	0.071429	0.029795	0.235294	C2720507		C2720507	C2720507=C0018995->C0282193->C0012715->C0154260->C0025517->C0012634->C0037088->*C2720507*<-C0025023<-C0360413<-C0003158<-C0003404<-C0003204<-C0013227	0.111678	0
sct-umls	UMNSRS_relatedness	C0003128	C0006982	0.43559	0.230266	0.058177	0.090909	0.029858	0.285714	C2720507		C2720507	C2720507=C0003128->C1291681->C1291680->C0574125->C0427350->C0037088->*C2720507*<-C0006982<-C0598272<-C0014432<-C0013227	0.055122	0
sct-umls	UMNSRS_relatedness	C0231451	C0004899	0	0.359058	0	0	0	0					0	0
sct-umls	UMNSRS_relatedness	C0001927	C0073992	0.741411	0.672446	0.897525	0.333333	0.224426	0.916667	C1272573|C0354671		C0354671	C1272573=C0001927->*C1272573*<-C0073992|C0354671=C0001927->*C0354671*<-C0073992	0.067622	0.098908
sct-umls	UMNSRS_relatedness	C0003864	C0002726	0.541977	0.343352	0.306456	0.142857	0.050015	0.571429	C0012634		C0012634	C0012634=C0003864->C1285331->C1285332->C1290884->*C0012634*<-C0002726<-C0025517	0.152291	0.001524
sct-umls	UMNSRS_relatedness	C0010520	C0014563	0.541977	0.241519	0.061147	0.142857	0.031431	0.4	C2720507		C2720507	C2720507=C0010520->C0037088->*C2720507*<-C0014563<-C0039052<-C0004382<-C0013227	0.028736	2e-06
sct-umls	UMNSRS_relatedness	C0015620	C0034665	0.741411	0.746991	0.935675	0.333333	0.315323	0.909091	C0019593		C0019593	C0019593=C0015620->*C0019593*<-C0034665	0.084652	0.133912
sct-umls	UMNSRS_relatedness	C0042523	C0752270	0.673698	0.337155	0.423899	0.25	0.04862	0.823529	C1320237		C1320237	C1320237=C0042523->C0597214->*C1320237*<-C0752270	0.0239	0.020239
sct-umls	UMNSRS_relatedness	C0014544	C0022116	0.541977	0.3096	0.279299	0.142857	0.042877	0.571429	C1290906		C1290906	C1290906=C0014544->C0036572->C0730595->*C1290906*<-C0022116<-C1276288<-C0425560	0.157835	0.001202
sct-umls	UMNSRS_relatedness	C0007297	C0027497	0.741411	0.804409	0.957358	0.333333	0.40974	0.875	C0027497		C0027497	C0027497=C0007297->C0026603->*C0027497	0.206183	0.390278
sct-umls	UMNSRS_relatedness	C0043528	C0032064	0.482823	0.313428	0.367222	0.111111	0.043633	0.5	C1285556		C1285556	C1285556=C0043528->*C1285556*<-C0032064<-C0043407<-C0014347<-C1319381<-C0085423<-C0004623<-C0009450	0.008764	8.6e-05
sct-umls	UMNSRS_relatedness	C0025287	C0001367	0.458023	0.229316	0.057933	0.1	0.029729	0.307692	C2720507		C2720507	C2720507=C0025287->C0576482->C0422878->C1290906->C0037088->*C2720507*<-C0001367<-C0003451<-C0003204<-C0013227	0.032013	0
sct-umls	UMNSRS_relatedness	C0000786	C0023860	0.510546	0.304359	0.268321	0.125	0.041865	0.533333	C0012634		C0012634	C0012634=C0000786->C0156543->C0151864->*C0012634*<-C0023860<-C1299528<-C0004623<-C0009450	0.123297	0.021653
sct-umls	UMNSRS_relatedness	C0014544	C0246719	0.458023	0.247446	0.06277	0.1	0.032292	0.307692	C2720507		C2720507	C2720507=C0014544->C0036572->C0730595->C1290906->C0037088->*C2720507*<-C0246719<-C0012544<-C0521941<-C0013227	0.020992	0
sct-umls	MayoSRS	C0311394	C0231685	0	0.359058	0	0	0	0					0.149751	0
sct-umls	MayoSRS	C0035450	C0034079	0	0.359979	0	0	0	0					0	0
sct-umls	MayoSRS	C0409162	C0333286	0.458023	0.227744	0.057531	0.1	0.029516	0.307692	C2720507		C2720507	C2720507=C0409162->C2315138->C0204861->C1828028->C1285536->C0184661->*C2720507*<-C0333286<-C0019080<-C0037088	0.030253	0
sct-umls	MayoSRS	C0011849	C0032584	0.57826	0.316638	0.279966	0.166667	0.044276	0.615385	C0012634		C0012634	C0012634=C0011849->C1257958->C0149670->C0025517->*C0012634*<-C0032584	0.091401	0.000966
sct-umls	MayoSRS	C0020541	C0027962	0.510546	0.279382	0.245679	0.125	0.037356	0.533333	C0012634		C0012634	C0012634=C0020541->C0585130->C0007222->C1285159->C1290853->*C0012634*<-C0027962<-C1302761	0.162865	0.001729
sct-umls	MayoSRS	C0018802	C0020541	0.57826	0.373374	0.524138	0.166667	0.057355	0.736842	C0007222		C0007222	C0007222=C0018802->C1562298->C0018799->*C0007222*<-C0020541<-C0585130	0.202753	0.00054
sct-umls	MayoSRS	C0085649	C0034063	0.673698	0.528393	0.780509	0.25	0.116328	0.869565	C1290849		C1290849	C1290849=C0085649->*C1290849*<-C0034063<-C0578541	0.201287	0.00645
sct-umls	MayoSRS	C0022650	C0041956	0.621175	0.47835	0.714242	0.2	0.092586	0.857143	C1971734|C0042075|C1302710|C1290864		C1971734	C1971734=C0022650->C0022658->*C1971734*<-C0041956<-C0403608|C1290864=C0022650->C0022658->*C1290864*<-C0041956<-C0403608|C1302710=C0022650->C0022658->*C1302710*<-C0041956<-C0403608|C0042075=C0022650->C0451641->*C0042075*<-C0041956<-C0178879	0.160347	0.037948
sct-umls	MayoSRS	C0004604	C0037944	0.57826	0.413842	0.593611	0.166667	0.068984	0.736842	C0575156		C0575156	C0575156=C0004604->C0575266->*C0575156*<-C0037944<-C0037933<-C0575161	0.158174	0.000518
sct-umls	MayoSRS	C1956089	C0018862	0.482823	0.320798	0.398096	0.111111	0.045125	0.555556	C0426779		C0426779	C0426779=C1956089->C0015302->C0020492->C0005940->C0427191->*C0426779*<-C0018862<-C0575037<-C0427210	0.148303	0.000369
sct-umls	MayoSRS	C0003873	C0035450	0.57826	0.380222	0.526623	0.166667	0.059175	0.736842	C1285333		C1285333	C1285333=C0003873->C0003864->C1285339->*C1285333*<-C0035450<-C0406388	0.2086	0.000681
sct-umls	MayoSRS	C0009871	C1444657	0.541977	0.251056	0.063779	0.142857	0.032828	0.4	C2720507		C2720507	C2720507=C0009871->C0013227->*C2720507*<-C1444657<-C0565964<-C0565961<-C1285164	0.013949	9e-06
sct-umls	MayoSRS	C0020971	C0021051	0.482823	0.297143	0.078117	0.111111	0.040509	0.333333	C2720507		C2720507	C2720507=C0020971->C0150270->C1443302->C0184661->*C2720507*<-C0021051<-C1532237<-C0012634<-C0037088	0.082313	0
sct-umls	MayoSRS	C0026848	C0011633	0.673698	0.560445	0.771559	0.25	0.134644	0.8	C0026848		C0026848	C0026848=C0026848*<-C0011633<-C0085655<-C0027121	0.186763	0.005525
sct-umls	MayoSRS	C0360714	C0020473	0.458023	0.254219	0.064676	0.1	0.033305	0.307692	C2720507		C2720507	C2720507=C0360714->C0014432->C0013227->*C2720507*<-C0020473<-C0342830<-C0268195<-C0025517<-C0012634<-C0037088	0.053136	0
sct-umls	MayoSRS	C0004093	C0442874	0.43559	0.311981	0.220394	0.090909	0.043346	0.375	C0037088		C0037088	C0037088=C0004093->C0015672->C1282984->C0424575->C1287406->*C0037088*<-C0442874<-C0027765<-C1285159<-C1290853<-C0012634	0.178218	0.000123
sct-umls	MayoSRS	C0013404	C0231835	0.57826	0.522007	0.755283	0.166667	0.112989	0.705882	C0577969		C0577969	C0577969=C0013404->C1287669->*C0577969*<-C0231835<-C0577970<-C1291003	0.224285	0.006014
sct-umls	MayoSRS	C0034065	C0019079	0.621175	0.400908	0.57642	0.2	0.065031	0.777778	C0035204		C0035204	C0035204=C0034065->C0178272->*C0035204*<-C0019079<-C0235560	0.141399	0.000827
sct-umls	MayoSRS	C0029408	C0221434	0.43559	0.24303	0.061557	0.090909	0.031648	0.285714	C2720507		C2720507	C2720507=C0029408->C1285232->C1285162->C0012634->C0037088->*C2720507*<-C0221434<-C1265981<-C0332447<-C1260954<-C1268086	0.079253	0.00041
sct-umls	MayoSRS	C0231736	C0231749	0.673698	0.485359	0.730443	0.25	0.095594	0.857143	C0576085		C0576085	C0576085=C0231736->C0576150->*C0576085*<-C0231749	0.263613	0.027148
sct-umls	MayoSRS	C0332536	C0024796	0.482823	0.257053	0.178883	0.111111	0.033739	0.428571	C0037088		C0037088	C0037088=C0332536->C0332529->C0700329->C2711906->*C0037088*<-C0024796<-C0410787<-C0019247<-C0012634	0.024197	2.9e-05
sct-umls	MayoSRS	C0458343	C0016053	0.482823	0.227647	0.057506	0.111111	0.029503	0.333333	C2720507		C2720507	C2720507=C0458343->C0459112->C2711400->C1268086->*C2720507*<-C0016053<-C1300028<-C0012634<-C0037088	0.035712	0.000102
sct-umls	MayoSRS	C0457086	C0003873	0.541977	0.373436	0.511938	0.142857	0.057372	0.666667	C0427210		C0427210	C0427210=C0457086->C0162298->C0574961->*C0427210*<-C0003873<-C0003864<-C0574941	0.168108	0.000901
sct-umls	MayoSRS	C0038454	C0018989	0.510546	0.315756	0.341841	0.125	0.044099	0.631579	C1285159		C1285159	C1285159=C0038454->C0007820->C0042373->C0007222->*C1285159*<-C0018989<-C0007682<-C0027765	0.140156	0.00435
sct-umls	MayoSRS	C0006121	C1269897	0.510546	0.364853	0.455944	0.125	0.055169	0.631579	C0229983		C0229983	C0229983=C0006121->C0459385->C0445620->C0504215->*C0229983*<-C1269897<-C1280541<-C1280836	0.023228	0.006404
sct-umls	MayoSRS	C0011167	C0031133	0.673698	0.457641	0.686164	0.25	0.08424	0.769231	C0012238		C0012238	C0012238=C0011167->C1268925->*C0012238*<-C0031133	0.094777	0.084935
sct-umls	MayoSRS	C0011168	C0679317	0	0.370595	0	0	0	0					0	0
sct-umls	MayoSRS	C0429103	C0027051	0.415109	0.239011	0.060473	0.083333	0.031073	0.266667	C2720507		C2720507	C2720507=C0429103->C0428732->C1285812->C1285810->C1274016->C1285578->*C2720507*<-C0027051<-C1264235<-C0175677<-C0012634<-C0037088	0.008277	9e-06
sct-umls	MayoSRS	C1510420	C0041296	0.458023	0.256806	0.065419	0.1	0.033701	0.307692	C2720507		C2720507	C2720507=C1510420->C0333010->C0332447->C1260954->C1268086->*C2720507*<-C0041296<-C0456953<-C0282354<-C1285164	0.058198	0.000499
sct-umls	MayoSRS	C0027627	C0205699	0	0.363033	0	0	0	0					0	0
sct-umls	MayoSRS	C1956391	C0018681	0.621175	0.345646	0.43818	0.2	0.050541	0.777778	C1320354		C1320354	C1320354=C1956391->C1285337->C1290856->*C1320354*<-C0018681	0.191519	0.000266
sct-umls	MayoSRS	C0003243	C0443146	0.396269	0.241217	0.061066	0.076923	0.031387	0.25	C2720507		C2720507	C2720507=C0003243->C0004358->C1291906->C0003241->C0021054->C2979985->C0439861->*C2720507*<-C0443146<-C0030660<-C1444750<-C0449234<-C0332280	0.010531	0
sct-umls	MayoSRS	C0034735	C0022116	0.458023	0.286615	0.257837	0.1	0.038609	0.470588	C1290906|C0037088		C1290906	C0037088=C0034735->C0575816->C0311392->C0424449->C0427350->*C0037088*<-C0022116<-C1276288<-C0425560<-C1290906|C1290906=C0034735->C0575816->C0575800->C0575514->C0579141->C0578533->*C1290906*<-C0022116<-C1276288<-C0425560	0.187875	0.000588
sct-umls	MayoSRS	C0011644	C0036421	0	0.373576	0	0	0	0					0.527261	0
sct-umls	MayoSRS	C0032285	C0332448	0.415109	0.247998	0.062923	0.083333	0.032373	0.266667	C2720507		C2720507	C2720507=C0032285->C1285331->C1285332->C1290884->C0012634->C0037088->*C2720507*<-C0332448<-C0333010<-C0332447<-C1260954<-C1268086	0.131281	0.000281
sct-umls	MayoSRS	C0020877	C0010346	0.621175	0.489961	0.728022	0.2	0.097622	0.818182	C1290888		C1290888	C1290888=C0020877->C0014335->*C1290888*<-C0010346<-C0021390	0.175946	0.007446
sct-umls	MayoSRS	C0030472	C1306459	0.57826	0.355186	0.318682	0.166667	0.052789	0.615385	C0012634		C0012634	C0012634=C0030472->*C0012634*<-C1306459<-C1288351<-C0027651<-C1302761	0.099532	0.000651
sct-umls	MayoSRS	C0003873	C1396859	0	0.378241	0	0	0	0					0	0
sct-umls	MayoSRS	C0027540	C1547030	0	0.417609	0	0	0	0					0	0
sct-umls	MayoSRS	C0011991	C0009319	0.510546	0.355562	0.461746	0.125	0.052879	0.588235	C0426573		C0426573	C0426573=C0011991->C0476288->*C0426573*<-C0009319<-C0578878<-C1290888<-C1298758<-C0012242	0.148055	0.000201
sct-umls	MayoSRS	C0013395	C0030920	0.541977	0.377038	0.52813	0.142857	0.058322	0.666667	C1261141		C1261141	C1261141=C0013395->C0577113->C0577078->*C1261141*<-C0030920<-C1290613<-C0017178	0.160582	0.000772
sct-umls	MayoSRS	C0009676	C0011253	0.362586	0.277184	0.193296	0.066667	0.036984	0.3	C0037088		C0037088	C0037088=C0009676->C0029227->C0004936->C0012634->*C0037088*<-C0011253<-C1314756<-C0233666<-C0233632<-C0423972<-C0564672<-C1272788<-C1291705<-C0574125<-C0427350	0.20047	0.000702
sct-umls	MayoSRS	C0018524	C0033975	0.396269	0.302099	0.212412	0.076923	0.041435	0.333333	C2720507|C0037088		C0037088	C0037088=C0018524->C0558072->C1291718->C0563205->C0278060->C1272788->C1291705->C0574125->C0427350->*C0037088*<-C0033975<-C0004936<-C0012634|C2720507=C0018524->C0558072->C1291718->C0563205->C0278060->C1285640->C1274016->C1285578->*C2720507*<-C0033975<-C0004936<-C0012634<-C0037088	0.230813	1.4e-05
sct-umls	MayoSRS	C0038362	C0149745	0.621175	0.458808	0.676175	0.2	0.084689	0.833333	C0026636|C1290856		C0026636	C0026636=C0038362->C1290071->C0266998->*C0026636*<-C0149745|C1290856=C0038362->C1285337->*C1290856*<-C0149745<-C0026636	0.190537	0.037195
sct-umls	MayoSRS	C0034065	C0032285	0.57826	0.452938	0.637434	0.166667	0.082452	0.736842	C1290837|C0575479|C0425442|C0035204		C0035204	C0575479=C0034065->C0428843->*C0575479*<-C0032285<-C0024115<-C0039978|C0425442=C0034065->C0428843->*C0425442*<-C0032285<-C1290890<-C0577910|C1290837=C0034065->C0729946->*C1290837*<-C0032285<-C0024115<-C0039978|C0035204=C0034065->C0178272->*C0035204*<-C0032285<-C0024115<-C1290325	0.138585	0.001854
sct-umls	MayoSRS	C0003873	C0003904	0.415109	0.249982	0.063477	0.083333	0.032668	0.266667	C2720507		C2720507	C2720507=C0003873->C0003864->C1285331->C1285332->C1290884->C0012634->C0037088->*C2720507*<-C0003904<-C0282493<-C1285536<-C0184661	0.035621	0
sct-umls	MayoSRS	C1533685	C1253936	0.43559	0.286662	0.074606	0.090909	0.038618	0.285714	C2720507		C2720507	C2720507=C1533685->C1293116->C1292784->C0184661->*C2720507*<-C1253936<-C0022408<-C0026857<-C0426779<-C1290906<-C0037088	0.033494	0
sct-umls	MayoSRS	C0042164	C0019740	0.378825	0.241396	0.061114	0.071429	0.031413	0.235294	C2720507		C2720507	C2720507=C0042164->C1285331->C1285332->C1290884->C0012634->C0037088->*C2720507*<-C0019740<-C0019737<-C0019721<-C0003320<-C0021054<-C2979985<-C0013227	0.008284	0
sct-umls	MayoSRS	C0042384	C0040053	0.673698	0.468961	0.637953	0.25	0.088704	0.823529	C0007222		C0007222	C0007222=C0042384->C1290889->*C0007222*<-C0040053	0.13479	0.007049
sct-umls	MayoSRS	C0243026	C0020649	0.510546	0.324899	0.336816	0.125	0.045977	0.588235	C1290853		C1290853	C1290853=C0243026->C2316160->C0578491->*C1290853*<-C0020649<-C0852949<-C0042373<-C0263978	0.190149	0.000367
sct-umls	MayoSRS	C0042109	C0277942	0.57826	0.369759	0.496382	0.166667	0.056417	0.705882	C0455205|C0037088		C0455205	C0037088=C0042109->C0013604->*C0037088*<-C0277942<-C0424722<-C1290906|C0455205=C0042109->C0521464->C0037284->C0037274->*C0455205*<-C0277942	0.192588	0.001357
sct-umls	MayoSRS	C0017196	C0162429	0.458023	0.253501	0.064472	0.1	0.033196	0.307692	C2720507		C2720507	C2720507=C0017196->C1293482->C1285451->C1285152->C0184661->*C2720507*<-C0162429<-C0028709<-C0012634<-C0037088	0.050938	0
sct-umls	MayoSRS	C0013604	C0017654	0.510546	0.36709	0.444605	0.125	0.055734	0.533333	C1274016		C1274016	C1274016=C0013604->*C1274016*<-C0017654<-C1321073<-C1285913<-C1285911<-C1285910<-C1285909	0.002558	0.0001
sct-umls	MayoSRS	C0009378	C0032584	0.43559	0.250692	0.063677	0.090909	0.032774	0.285714	C2720507		C2720507	C2720507=C0009378->C0192890->C0192653->C0031150->C0014245->C1285536->C0184661->*C2720507*<-C0032584<-C0012634<-C0037088	0.051291	0
sct-umls	MayoSRS	C0010137	C1563292	0.415109	0.22655	0.057227	0.083333	0.029356	0.266667	C2720507		C2720507	C2720507=C0010137->C0017710->C0001617->C0360511->C0013227->*C2720507*<-C1563292<-C0455442<-C0559550<-C2739809<-C1531482<-C0420206	0.016707	0
sct-umls	MayoSRS	C0003507	C0006660	0	0.366472	0	0	0	0					0	0
sct-umls	MayoSRS	C0024530	C0002438	0.673698	0.557573	0.798674	0.25	0.132891	0.823529	C0033740		C0033740	C0033740=C0024530->C0009187->*C0033740*<-C0002438	0.159571	0.006751
sct-umls	MayoSRS	C0442874	C0522224	0.458023	0.339271	0.243634	0.1	0.049092	0.4	C0037088		C0037088	C0037088=C0442874->C0027765->C1285159->C1290853->C0012634->*C0037088*<-C0522224<-C0234131<-C0575102<-C0427350	0.161231	0.000992
sct-umls	MayoSRS	C0036572	C0018681	0.57826	0.33129	0.300624	0.166667	0.047337	0.615385	C1290906		C1290906	C1290906=C0036572->C0730595->*C1290906*<-C0018681<-C0578055<-C0458087	0.17557	0.003326
sct-umls	MayoSRS	C0333997	C0043352	0.482823	0.310676	0.336412	0.111111	0.043089	0.6	C1285159		C1285159	C1285159=C0333997->C0024228->*C1285159*<-C0043352<-C0012765<-C0036093<-C0560921<-C0266806<-C0012242	0.172804	0.000231
sct-umls	MayoSRS	C0036202	C0042866	0.482823	0.255252	0.064971	0.111111	0.033462	0.333333	C2720507		C2720507	C2720507=C0036202->C0559758->C0012634->C0037088->*C2720507*<-C0042866<-C0259753<-C0042890<-C0013227	0.069167	0
sct-umls	MayoSRS	C0023223	C0042345	0.621175	0.361606	0.45329	0.2	0.054358	0.75	C0333010		C0333010	C0333010=C0023223->C0041582->*C0333010*<-C0042345<-C0012359	0.111008	0.007471
sct-umls	MayoSRS	C0080331	C0432601	0.458023	0.315905	0.385043	0.1	0.044129	0.470588	C1274016|C1285578		C1274016	C1285578=C0080331->C1637385->C0026606->C0441655->C1522240->*C1285578*<-C0432601<-C0432600<-C0449381<-C1274016|C1274016=C0080331->C1637385->C0578133->C0001288->C1286350->C1286332->*C1274016*<-C0432601<-C0432600<-C0449381	4.7e-05	6e-06
sct-umls	MayoSRS	C0030326	C0023798	0.541977	0.387843	0.522874	0.142857	0.061269	0.7	C0410013		C0410013	C0410013=C0030326->*C0410013*<-C0023798<-C0431102<-C0878523<-C0334450<-C0037579	0.117743	0.00263
sct-umls	MayoSRS	C0003811	C0026264	0	0.363219	0	0	0	0					0.108216	0
sct-umls	MayoSRS	C0019054	C1561562	0	0.364002	0	0	0	0					0	0
sct-umls	MayoSRS	C0013378	C0011167	0.482823	0.366592	0.514788	0.111111	0.055608	0.5	C0542341		C0542341	C0542341=C0013378->C0039336->C0730359->C0036658->C0027767->*C0542341*<-C0011167<-C1268925<-C0012238	0.149384	0.000255
sct-umls	MayoSRS	C0013394	C0029965	0.415109	0.225835	0.057046	0.083333	0.02926	0.266667	C2720507		C2720507	C2720507=C0013394->C1291724->C0036864->C0574125->C0427350->C0037088->*C2720507*<-C0029965<-C0278049<-C0232896<-C0542341<-C1285578	0.117861	0.000675
sct-umls	MayoSRS	C0030842	C0020517	0.482823	0.296498	0.077896	0.111111	0.04039	0.333333	C2720507		C2720507	C2720507=C0030842->C0026458->C0279516->C0003204->C0013227->*C2720507*<-C0020517<-C0441712<-C1285164	0.094457	0
sct-umls	MayoSRS	C0023418	C0038250	0.415109	0.303655	0.267006	0.083333	0.04173	0.352941	C1268086		C1268086	C1268086=C0023418->C0376545->C1290833->C0577559->C0332447->C1260954->*C1268086*<-C0038250<-C1269647<-C0007634<-C0700276<-C2711400	0.003299	1.4e-05
sct-umls	MayoSRS	C0376358	C0001109	0.362586	0.228646	0.057761	0.066667	0.029638	0.222222	C2720507		C2720507	C2720507=C0376358->C0033578->C0033575->C1302710->C1290853->C0012634->C0037088->*C2720507*<-C0001109<-C0031678<-C0020289<-C0014442<-C0033684<-C2979985<-C0013227	0.013731	0
sct-umls	MayoSRS	C0224498	C0029408	0.396269	0.248649	0.063105	0.076923	0.03247	0.25	C2720507		C2720507	C2720507=C0224498->C0007301->C0009780->C0040300->C0700276->C2711400->C1268086->*C2720507*<-C0029408<-C1285232<-C1285162<-C0012634<-C0037088	0.028846	0
sct-umls	MayoSRS	C0037473	C0024485	0.458023	0.271282	0.069728	0.1	0.036001	0.307692	C2720507		C2720507	C2720507=C0037473->C0304459->C0304471->C0013227->*C2720507*<-C0024485<-C1275506<-C1261322<-C1292784<-C0184661	0.053679	0
sct-umls	MayoSRS	C0033706	C0039142	0.415109	0.241534	0.061151	0.083333	0.031433	0.266667	C2720507		C2720507	C2720507=C0033706->C0443790->C2733550->C1629497->C0018938->C0013227->*C2720507*<-C0039142<-C0025080<-C0441065<-C0699733<-C0347997	0.020676	1e-06
sct-umls	MayoSRS	C0026764	C0011581	0.458023	0.304059	0.26804	0.1	0.041807	0.470588	C0012634		C0012634	C0012634=C0026764->C1302424->C1306459->C1288351->C0027651->C1302761->*C0012634*<-C0011581<-C0525045<-C0004936	0.116905	1.1e-05
sct-umls	MayoSRS	C0011849	C0035450	0.541977	0.313873	0.339823	0.142857	0.043721	0.666667	C1285159		C1285159	C1285159=C0011849->C0271633->C0014130->*C1285159*<-C0035450<-C0406388<-C1285333	0.150071	0.000379
sct-umls	MayoSRS	C0220982	C0409974	0.43559	0.290179	0.255293	0.090909	0.039242	0.444444	C0012634		C0012634	C0012634=C0220982->C0268038->C0268036->C0220981->C0001122->C0268029->C0025517->*C0012634*<-C0409974<-C0004364<-C1532237	0.213562	0.000298
sct-umls	MayoSRS	C0040583	C0007102	0.458023	0.278299	0.250364	0.1	0.037172	0.470588	C1290906		C1290906	C1290906=C0040583->C1960171->C0577910->C0425442->*C1290906*<-C0007102<-C0009375<-C1960177<-C0577566<-C0426573	0.107136	7.5e-05
sct-umls	MayoSRS	C0037199	C0442041	0.415109	0.232411	0.058732	0.083333	0.030151	0.266667	C2720507		C2720507	C2720507=C0037199->C1285337->C1285332->C1290884->C0012634->C0037088->*C2720507*<-C0442041<-C0442005<-C0441986<-C0587374<-C1285164	0.015324	0
sct-umls	MayoSRS	C0267809	C0376180	0.378825	0.22791	0.057573	0.071429	0.029539	0.235294	C2720507		C2720507	C2720507=C0267809->C0023890->C0239946->C0023895->C1302710->C1290853->C0012634->C0037088->*C2720507*<-C0376180<-C0304874<-C0019928<-C0360511<-C0013227	0.021902	0
sct-umls	MayoSRS	C0018801	C0033975	0.482823	0.317147	0.280457	0.111111	0.044379	0.5	C0012634		C0012634	C0012634=C0018801->C1290383->C0018799->C0025061->C1285159->C1290853->*C0012634*<-C0033975<-C0004936	0.169488	0.000127
sct-umls	MayoSRS	C0034887	C0023055	0.510546	0.387796	0.539731	0.125	0.061256	0.666667	C0577573		C0577573	C0577573=C0034887->C0347944->C0587047->*C0577573*<-C0023055<-C0027533<-C0149736<-C0476250	0.127599	0.000408
sct-umls	MayoSRS	C0162595	C0702166	0.362586	0.244726	0.06202	0.066667	0.031894	0.222222	C2720507		C2720507	C2720507=C0162595->C0004358->C1291906->C0003241->C0021054->C2979985->C0439861->*C2720507*<-C0702166<-C0036502<-C0037272<-C1290011<-C1291044<-C1290906<-C0037088	0.012156	0
sct-umls	MayoSRS	C0233651	C1527356	0.510546	0.255159	0.177574	0.125	0.033448	0.461538	C0037088		C0037088	C0037088=C0233651->C0566628->C0574125->C0427350->*C0037088*<-C1527356<-C0041582<-C0012634	0.220579	6e-06
sct-umls	MayoSRS	C0005587	C0232208	0.43559	0.287804	0.253156	0.090909	0.038819	0.444444	C0012634		C0012634	C0012634=C0005587->C0005586->C0525045->C0004936->*C0012634*<-C0232208<-C0878544<-C0018799<-C0025061<-C1285159<-C1290853	0.214695	2.1e-05
sct-umls	MayoSRS	C0026269	C0030920	0.43559	0.304958	0.330357	0.090909	0.041979	0.545455	C1285159		C1285159	C1285159=C0026269->C0264878->C1290384->C0018799->C0025061->*C1285159*<-C0030920<-C1290613<-C0017178<-C2700612<-C0012242	0.151986	7.1e-05
sct-umls	MayoSRS	C0035222	C0007642	0.57826	0.293783	0.258561	0.166667	0.039893	0.615385	C0012634		C0012634	C0012634=C0035222->C1272854->C0175677->*C0012634*<-C0007642<-C1290884	0.16341	0.001101
sct-umls	MayoSRS	C0037926	C0886052	0.43559	0.234833	0.059365	0.090909	0.030486	0.285714	C2720507		C2720507	C2720507=C0037926->C0037928->C0007682->C0422878->C1290906->C0037088->*C2720507*<-C0886052<-C0558012<-C0418956<-C0184661	0.032077	0
sct-umls	MayoSRS	C0158280	C0023891	0.510546	0.289794	0.300534	0.125	0.039173	0.588235	C0012634|C1290853		C1290853	C0012634=C0158280->C0558385->C1290853->*C0012634*<-C0023891<-C1442981<-C1960180<-C0277579|C1290853=C0158280->C0558385->*C1290853*<-C0023891<-C1442981<-C1960180<-C0023895<-C1302710	0.1895	0.000245
sct-umls	MayoSRS	C0241910	C0022876	0.396269	0.258809	0.180104	0.076923	0.03401	0.333333	C0037088		C0037088	C0037088=C0241910->C0019158->C1285331->C1285332->C1290884->C0012634->*C0037088*<-C0022876<-C0566640<-C0559563<-C0559565<-C0425961<-C0427350	0.216924	7e-06
sct-umls	MayoSRS	C0917996	C0034065	0	0.373713	0	0	0	0					0	0
sct-umls	MayoSRS	C0149925	C0011860	0.482823	0.327176	0.406472	0.111111	0.046457	0.6	C1302710|C1285159		C1302710	C1285159=C0149925->C3163822->C0242379->C1998032->*C1285159*<-C0011860<-C0011849<-C0271633<-C0014130|C1302710=C0149925->C3163822->C0242379->C1998032->*C1302710*<-C0011860<-C0011849<-C0271633<-C0030286	0.133418	1.3e-05
sct-umls	MayoSRS	C0018926	C0043352	0.482823	0.389617	0.564593	0.111111	0.061766	0.692308	C0266804		C0266804	C0266804=C0018926->C0041909->C1290613->*C0266804*<-C0043352<-C0012765<-C0036093<-C0560921<-C0026636	0.173107	0.007148
sct-umls	MayoSRS	C0010043	C0011127	0.673698	0.518851	0.762763	0.25	0.111373	0.823529	C0041582		C0041582	C0041582=C0010043->*C0041582*<-C0011127<-C0333297	0.137258	0.002972
sct-umls	MayoSRS	C0013404	C0231528	0.541977	0.30659	0.276422	0.142857	0.042293	0.571429	C1290906		C1290906	C1290906=C0013404->C1287669->C0577969->C0425442->*C1290906*<-C0231528<-C0424722	0.187044	4.6e-05
sct-umls	MayoSRS	C0024117	C0018520	0.482823	0.287935	0.259037	0.111111	0.038843	0.5	C1290906		C1290906	C1290906=C0024117->C0425442->*C1290906*<-C0018520<-C1287763<-C0455788<-C1827135<-C0426480<-C0426573	0.140261	7.5e-05
sct-umls	MayoSRS	C0029408	C0392525	0	0.392302	0	0	0	0					0.076804	0
sct-umls	MayoSRS	C0262538	C0040479	0.415109	0.31697	0.328409	0.083333	0.044343	0.47619	C1290853		C1290853	C1290853=C0262538->C0263976->C0009782->*C1290853*<-C0040479<-C0344432<-C0042514<-C0085612<-C0264886<-C0018799<-C0025061<-C1285159	0.20557	1.4e-05
sct-umls	MayoSRS	C0034069	C0003615	0.510546	0.341744	0.423418	0.125	0.049649	0.631579	C1302710|C1290853		C1302710	C1302710=C0034069->C0024115->*C1302710*<-C0003615<-C0578878<-C0341321<-C0021831<-C0266805|C1290853=C0034069->C0024115->C1302710->*C1290853*<-C0003615<-C0578878<-C1285331<-C1285332	0.180845	0.000405
sct-umls	MayoSRS	C0007286	C0549493	0	0.360921	0	0	0	0					0	0
sct-umls	MayoSRS	C0041834	C0029456	0.510546	0.305652	0.275529	0.125	0.042112	0.533333	C1290906|C0037088		C1290906	C0037088=C0041834->*C0037088*<-C0029456<-C0005940<-C0427191<-C0426779<-C1290906|C1290906=C0041834->C0455205->C1291044->*C1290906*<-C0029456<-C0005940<-C0427191<-C0426779	0.169014	0.000898
sct-umls	MiniMayoSRS	C0035078	C0035078	1	1	1	1	1	1	C0035078		C0035078	C0035078=C0035078	1	1
sct-umls	MiniMayoSRS	C0156543	C0000786	0.836849	0.801139	0.946291	0.5	0.403674	0.941176	C0156543		C0156543	C0156543=C0156543*<-C0000786	0.154653	0.296662
sct-umls	MiniMayoSRS	C0018787	C0027061	0.673698	0.758977	0.934737	0.25	0.333045	0.909091	C0018787		C0018787	C0018787=C0018787*<-C0027061<-C0446987<-C1268110	0.092031	0.017347
sct-umls	MiniMayoSRS	C0038454	C0021308	0.378825	0.25236	0.064147	0.071429	0.033024	0.235294	C2720507		C2720507	C2720507=C0038454->C0007820->C0042373->C0263978->C1290853->C0012634->C0037088->*C2720507*<-C0021308<-C0027540<-C0010957<-C0332447<-C1260954<-C1268086	0.143678	0.001272
sct-umls	MiniMayoSRS	C0011253	C0036341	0.362586	0.285482	0.199504	0.066667	0.03841	0.3	C0037088		C0037088	C0037088=C0011253->C1314756->C0233666->C0233632->C0423972->C0564672->C1272788->C1291705->C0574125->C0427350->*C0037088*<-C0036341<-C0033975<-C0004936<-C0012634	0.189389	0.000709
sct-umls	MiniMayoSRS	C1265880	C0009814	0.57826	0.303824	0.331981	0.166667	0.041762	0.666667	C0332447		C0332447	C0332447=C1265880->C0006663->C0008519->*C0332447*<-C0009814<-C0332463	0.14623	0.002411
sct-umls	MiniMayoSRS	C0006826	C0001418	0.836849	0.59328	0.790424	0.5	0.156399	0.956522	C0006826		C0006826	C0006826=C0006826*<-C0001418	0.115929	0.088694
sct-umls	MiniMayoSRS	C0018802	C0034063	0.541977	0.384764	0.542365	0.142857	0.060414	0.727273	C0039978|C1302710		C0039978	C0039978=C0018802->C1562298->C0018799->C0025061->*C0039978*<-C0034063<-C0024115|C1302710=C0018802->C1562298->C0018799->C0025061->*C1302710*<-C0034063<-C0024115	0.176451	0.000532
sct-umls	MiniMayoSRS	C0034069	C0242379	0.673698	0.528182	0.7688	0.25	0.116216	0.857143	C0024115		C0024115	C0024115=C0034069->*C0024115*<-C0242379<-C0024121	0.114908	0.002378
sct-umls	MiniMayoSRS	C0011991	C0344375	0.541977	0.275473	0.24786	0.142857	0.036696	0.571429	C1290906		C1290906	C1290906=C0011991->C0476288->C0426573->*C1290906*<-C0344375<-C0026821<-C0426779	0.186304	0.000265
sct-umls	MiniMayoSRS	C0026269	C0004238	0.541977	0.445018	0.664415	0.142857	0.079526	0.769231	C0018799		C0018799	C0018799=C0026269->C0264878->C1290384->*C0018799*<-C0004238<-C0232197<-C0264886	0.170409	0.00129
sct-umls	MiniMayoSRS	C0006118	C0151699	0.673698	0.446871	0.627828	0.25	0.080201	0.842105	C0007682|C1302710|C1290856		C0007682	C0007682=C0006118->C0006111->*C0007682*<-C0151699|C1302710=C0006118->C1527390->*C1302710*<-C0151699|C1290856=C0006118->C0006111->*C1290856*<-C0151699	0.117456	0.009225
sct-umls	MiniMayoSRS	C0003232	C0020517	0.541977	0.310351	0.214095	0.142857	0.043025	0.5	C1285164		C1285164	C1285164=C0003232->C0457591->C0332307->C1264636->*C1285164*<-C0020517<-C0441712	0.016325	2e-06
sct-umls	MiniMayoSRS	C0034065	C0027051	0.57826	0.312343	0.323559	0.166667	0.043417	0.666667	C1290853		C1290853	C1290853=C0034065->C0729946->C1290837->*C1290853*<-C0027051<-C1264235	0.107961	0.001902
sct-umls	MiniMayoSRS	C0007286	C0029408	0.510546	0.320524	0.346981	0.125	0.045068	0.631579	C0012634|C1290853|C1285159		C1285159	C0012634=C0007286->C0410013->C0263978->C1290853->*C0012634*<-C0029408<-C1285232<-C1285162|C1285159=C0007286->C0700251->C0031117->C0027765->*C1285159*<-C0029408<-C1285232<-C0026857|C1290853=C0007286->C0410013->C0263978->*C1290853*<-C0029408<-C1285232<-C0026857<-C1285159	0.104952	0.00219
sct-umls	MiniMayoSRS	C0003873	C0409974	0.541977	0.319246	0.33081	0.142857	0.044806	0.625	C1290853		C1290853	C1290853=C0003873->C0003864->C1285331->C1285332->*C1290853*<-C0409974<-C0009782	0.158804	0.000852
sct-umls	MiniMayoSRS	C0702166	C0039142	0.396269	0.254064	0.064632	0.076923	0.033282	0.25	C2720507		C2720507	C2720507=C0702166->C0036502->C0037272->C1290011->C1291044->C1290906->C0037088->*C2720507*<-C0039142<-C0025080<-C0441065<-C0699733<-C0347997	0.0196	0
sct-umls	MiniMayoSRS	C0011849	C0020538	0.510546	0.340067	0.368473	0.125	0.049271	0.631579	C1285159		C1285159	C1285159=C0011849->C0271633->C0014130->*C1285159*<-C0020538<-C0852949<-C0042373<-C0007222	0.144611	0.001198
sct-umls	MiniMayoSRS	C0010137	C0086511	0.43559	0.234092	0.059171	0.090909	0.030384	0.285714	C2720507		C2720507	C2720507=C0010137->C0017710->C0001617->C0360511->C0013227->*C2720507*<-C0086511<-C0188002<-C1285451<-C1285152<-C0184661	0.046197	0
sct-umls	MiniMayoSRS	C0206698	C0009378	0.362586	0.228632	0.057757	0.066667	0.029636	0.222222	C2720507		C2720507	C2720507=C0206698->C1306459->C1288351->C0027651->C1302761->C0012634->C0037088->*C2720507*<-C0009378<-C0192890<-C0192653<-C0031150<-C0014245<-C1285536<-C0184661	0.028943	0
sct-umls	MiniMayoSRS	C0333997	C0007107	0.510546	0.318701	0.345012	0.125	0.044695	0.631579	C1290853|C1285159		C1285159	C1285159=C0333997->C0024228->*C1285159*<-C0007107<-C0153506<-C3164456<-C3164513<-C0035204|C1290853=C0333997->C0024228->C1285159->*C1290853*<-C0007107<-C0746787<-C0027533<-C0558385	0.095094	0.000145
sct-umls	MiniMayoSRS	C0003615	C0029456	0.482823	0.30791	0.318951	0.111111	0.042548	0.555556	C1290853		C1290853	C1290853=C0003615->C0578878->C1285331->C1285332->*C1290853*<-C0029456<-C0005940<-C0263660<-C0009782	0.175969	0.000158
sct-umls	MiniMayoSRS	C0011581	C0007642	0.57826	0.326637	0.289698	0.166667	0.046343	0.615385	C0012634		C0012634	C0012634=C0011581->C0525045->C0004936->*C0012634*<-C0007642<-C1290884	0.17248	0.001055
sct-umls	MiniMayoSRS	C0020473	C2939419	0.482823	0.333743	0.296748	0.111111	0.047869	0.5	C0012634		C0012634	C0012634=C0020473->C0342830->C0268195->C0025517->*C0012634*<-C2939419<-C1288351<-C0027651<-C1302761	0.104253	4.1e-05
sct-umls	MiniMayoSRS	C0026769	C0033975	0.57826	0.311968	0.275498	0.166667	0.043343	0.615385	C0012634		C0012634	C0012634=C0026769->C0011302->C1285162->*C0012634*<-C0033975<-C0004936	0.209686	0.000494
sct-umls	MiniMayoSRS	C0030920	C0027092	0.458023	0.306927	0.332435	0.1	0.042358	0.571429	C0012634|C1285159		C1285159	C0012634=C0030920->C0237938->C0041582->*C0012634*<-C0027092<-C0034951<-C0339670<-C0042790<-C1285159<-C1290853|C1285159=C0030920->C1290613->C0017178->C2700612->C0012242->*C1285159*<-C0027092<-C0034951<-C0339670<-C0042790	0.157438	0.000124
sct-umls	MiniMayoSRS	C0034887	C0003483	0.396269	0.23178	0.058568	0.076923	0.030065	0.25	C2720507		C2720507	C2720507=C0034887->C0949059->C0021846->C0032584->C0012634->C0037088->*C2720507*<-C0003483<-C1282389<-C0442005<-C0441986<-C0587374<-C1285164	0.068012	4e-06
sct-umls	MiniMayoSRS	C0042345	C0224701	0.378825	0.286898	0.251711	0.071429	0.038659	0.315789	C1268086		C1268086	C1268086=C0042345->C0012359->C0333010->C0332447->C1260954->*C1268086*<-C0224701<-C0456624<-C0224498<-C0007301<-C0009780<-C0040300<-C0700276<-C2711400	0.041656	0
sct-umls	MiniMayoSRS	C0043352	C0023891	0.482823	0.369144	0.522994	0.111111	0.056259	0.666667	C0266806		C0266806	C0266806=C0043352->C0012765->C0036093->C0560921->*C0266806*<-C0023891<-C1442981<-C1960180<-C0023895	0.223072	0.006514
sct-msh	UMNSRS_similarity	C0017601	C0232197	0.560824	0.27946	0.233023	0.142857	0.035684	0.5	C0012674		C0012674	C0012674=C0017601->C0015397->*C0012674*<-C0232197<-C0003811<-C0018799<-C0007222	0.076438	0.000313
sct-msh	UMNSRS_similarity	C0006949	C0031507	0.752052	0.463348	0.687322	0.333333	0.08354	0.9	C0003286		C0003286	C0003286=C0006949->*C0003286*<-C0031507	0.036593	0.003542
sct-msh	UMNSRS_similarity	C0878544	C0000970	0.504104	0.263573	0.070126	0.111111	0.033155	0.333333	C1256741		C1256741	C1256741=C0878544->C0018799->C0007222->C0012674->*C1256741*<-C0000970<-C0003419<-C0013227<-C0007995	0.01315	3e-06
sct-msh	UMNSRS_similarity	C0019340	C0020550	0	0.367989	0	0	0	0					0	0
sct-msh	UMNSRS_similarity	C0036494	C0027497	0.752052	0.808388	0.960522	0.333333	0.412156	0.9	C0027497		C0027497	C0027497=C0036494->C0026603->*C0027497	0.082218	0.236825
sct-msh	UMNSRS_similarity	C0009186	C0019655	0.752052	0.513422	0.768482	0.333333	0.105315	0.9	C0026946		C0026946	C0026946=C0009186->*C0026946*<-C0019655	0.09825	0.040344
sct-msh	UMNSRS_similarity	C0002962	C0070166	0.560824	0.213974	0	0.142857	0	0.25	C0000000		C0000000	C0000000=C0002962->C0151744->C0155670->*C0000000*<-C0070166<-C0032177<-C0032178	0.01259	0
sct-msh	UMNSRS_similarity	C0061851	C0022046	0.687124	0.291612	0.308802	0.25	0.037747	0.823529	C1320237		C1320237	C1320237=C0061851->C0360055->*C1320237*<-C0022046	0.035041	0.009838
sct-msh	UMNSRS_similarity	C0036572	C0021641	0.560824	0.261655	0.064234	0.142857	0.032863	0.4	C2720507		C2720507	C2720507=C0036572->C0027854->C0037088->*C2720507*<-C0021641<-C0935929<-C0013227	0.015134	3e-06
sct-msh	UMNSRS_similarity	C0036690	C0013404	0.530687	0.348732	0.434798	0.125	0.049163	0.695652	C0012674|C1290853		C1290853	C0012674=C0036690->C0243026->C0021311->C0004615->*C0012674*<-C0013404<-C0035204<-C0035242|C1290853=C0036690->C0243026->C2316160->C0578491->*C1290853*<-C0013404<-C0035204<-C1285159	0.085874	0.000414
sct-msh	UMNSRS_similarity	C0028738	C0021167	0.480325	0.303665	0.298323	0.1	0.039911	0.526316	C0012674|C0037088		C0037088	C0012674=C0028738->C0028850->C0015397->*C0012674*<-C0021167<-C0231360<-C0424449<-C0427350<-C0037088<-C0039058|C0037088=C0028738->C0028850->C0042790->C0036659->C0027854->*C0037088*<-C0021167<-C0231360<-C0424449<-C0427350	0.106732	8.2e-05
sct-msh	UMNSRS_similarity	C0036494	C0001962	0.560824	0.257199	0.062965	0.142857	0.032192	0.4	C2720507		C2720507	C2720507=C0036494->C0026603->C0037088->*C2720507*<-C0001962<-C0358214<-C0013227	0.020429	2e-06
sct-msh	UMNSRS_similarity	C0013456	C0034880	0.752052	0.524526	0.785642	0.333333	0.110865	0.941176	C0013447		C0013447	C0013447=C0013456->*C0013447*<-C0034880	0.068581	0.026024
sct-msh	UMNSRS_similarity	C0032064	C0008402	0.458814	0.213325	0	0.090909	0	0.166667	C0000000		C0000000	C0000000=C0032064->C0043407->C0014347->C0374996->*C0000000*<-C0008402<-C0304522<-C0003367<-C0007220<-C0013227<-C2720507	0.028949	0
sct-msh	UMNSRS_similarity	C0001367	C0209227	0.752052	0.720363	0.924994	0.333333	0.274299	0.916667	C0003451|C1319305		C1319305	C0003451=C0001367->*C0003451*<-C0209227|C1319305=C0001367->*C1319305*<-C0209227	0.047675	0.041437
sct-msh	UMNSRS_similarity	C0027497	C0027498	0.843562	0.828804	0.96637	0.5	0.452976	0.947368	C0027497		C0027497	C0027497=C0027497*<-C0027498	0.136522	0.339962
sct-msh	UMNSRS_similarity	C0162275	C0159075	0.687124	0.484284	0.735574	0.25	0.092035	0.823529	C0426391		C0426391	C0426391=C0162275->*C0426391*<-C0159075<-C0235639	0.115897	0.099066
sct-msh	UMNSRS_similarity	C0009951	C0001962	0.530687	0.257199	0.062965	0.125	0.032192	0.363636	C2720507		C2720507	C2720507=C0009951->C0036572->C0027854->C0037088->*C2720507*<-C0001962<-C0358214<-C0013227	0.007725	8e-06
sct-msh	UMNSRS_similarity	C0242723	C0024530	0.687124	0.46805	0.709874	0.25	0.085377	0.857143	C0030499		C0030499	C0030499=C0242723->*C0030499*<-C0024530<-C0033740	0.05399	0.008803
sct-msh	UMNSRS_similarity	C0033687	C0011847	0	0.368205	0	0	0	0					0	0
sct-msh	UMNSRS_similarity	C0017160	C0086073	0.504104	0.241714	0	0.111111	0	0.2	C0000000		C0000000	C0000000=C0017160->C0021831->C0266806->*C0000000*<-C0086073<-C0360195<-C0282555<-C0013227<-C2720507	0.020318	0
sct-msh	UMNSRS_similarity	C0020639	C0020175	0.504104	0.279257	0.274357	0.111111	0.03565	0.555556	C1256741|C0037088		C0037088	C0037088=C0020639->C0025517->C0012634->*C0037088*<-C0020175<-C0566580<-C0559899<-C0574125<-C0427350|C1256741=C0020639->C0025517->C0028715->C0012674->*C1256741*<-C0020175<-C0012244<-C2350515<-C2930671	0.049395	0.000752
sct-msh	UMNSRS_similarity	C0213771	C0073992	0.752052	0.44064	0.669383	0.333333	0.07521	0.909091	C0006280		C0006280	C0006280=C0213771->*C0006280*<-C0073992	0.021346	0.022918
sct-msh	UMNSRS_similarity	C0162275	C0016410	0.504104	0.241127	0.058587	0.111111	0.029886	0.333333	C2720507		C2720507	C2720507=C0162275->C0426391->C2711906->C0037088->*C2720507*<-C0016410<-C0018928<-C0018938<-C0013227	0.00747	1e-06
sct-msh	UMNSRS_similarity	C0021641	C0017687	0.752052	0.625521	0.862526	0.333333	0.176884	0.923077	C0030292		C0030292	C0030292=C0021641->*C0030292*<-C0017687	0.069194	0.010094
sct-msh	UMNSRS_similarity	C0086543	C0043144	0.530687	0.295346	0.290008	0.125	0.038405	0.588235	C0000000|C0037088		C0037088	C0037088=C0086543->C0154777->C1285162->C0012634->*C0037088*<-C0043144<-C0035234<-C0037090|C0000000=C0086543->C0154777->C0271005->*C0000000*<-C0043144<-C0035234<-C0037090<-C0159057	0.071618	9.9e-05
sct-msh	UMNSRS_similarity	C0025605	C0040610	0.752052	0.48927	0.725053	0.333333	0.094182	0.909091	C0002772|C0027415		C0027415	C0002772=C0025605->*C0002772*<-C0040610|C0027415=C0025605->*C0027415*<-C0040610	0.01728	0.007436
sct-msh	UMNSRS_similarity	C0011847	C0033860	0	0.364214	0	0	0	0					0	0
sct-msh	UMNSRS_similarity	C0948786	C0030232	0	0.360607	0	0	0	0					0	0
sct-msh	UMNSRS_similarity	C0232471	C0016860	0	0.36224	0	0	0	0					0	0
sct-msh	UMNSRS_similarity	C0031763	C0003564	0.636763	0.240498	0	0.2	0	0.333333	C0000000		C0000000	C0000000=C0031763->*C0000000*<-C0003564<-C0023009<-C0154633	0.044302	6.7e-05
sct-msh	UMNSRS_similarity	C0032617	C0159075	0.636763	0.482861	0.734161	0.2	0.091431	0.777778	C0426391		C0426391	C0426391=C0032617->C0577197->*C0426391*<-C0159075<-C0235639	0.036508	0.012984
sct-msh	UMNSRS_similarity	C0033860	C0025287	0.530687	0.285044	0.27992	0.125	0.036617	0.588235	C0000000|C0012674|C0037088		C0037088	C0012674=C0033860->C0162818->C0037274->C0175166->*C0012674*<-C0025287<-C0027854<-C0027765|C0037088=C0033860->C1960691->C1960690->C1719883->C0012634->*C0037088*<-C0025287<-C0027854|C0000000=C0033860->C1960691->C0700625->*C0000000*<-C0025287<-C0027854<-C0037088<-C2720507	0.063394	0.000331
sct-msh	UMNSRS_similarity	C0042755	C0013132	0.595614	0.227615	0	0.166667	0	0.285714	C0000000		C0000000	C0000000=C0042755->C0037088->C2720507->*C0000000*<-C0013132<-C1456208	0.081199	0.000834
sct-msh	UMNSRS_similarity	C0009421	C0019158	0.595614	0.352693	0.45735	0.166667	0.050072	0.814815	C0012674|C1285159		C1285159	C0012674=C0009421->C0027765->*C0012674*<-C0019158<-C0023895<-C0012242|C1285159=C0009421->C0027765->*C1285159*<-C0019158<-C1298758<-C1285333	0.069204	0.003435
sct-msh	UMNSRS_similarity	C0917801	C0085631	0.595614	0.407042	0.605711	0.166667	0.064384	0.83871	C0027854		C0027854	C0027854=C0917801->C0700201->C0851578->*C0027854*<-C0085631<-C0013384	0.097045	0.00117
sct-msh	UMNSRS_similarity	C0442874	C0025598	0.504104	0.278773	0.075025	0.111111	0.035571	0.333333	C1256741		C1256741	C1256741=C0442874->C0027765->C0012674->*C1256741*<-C0025598<-C0020616<-C0935929<-C0013227<-C0007995	0.040773	0
sct-msh	UMNSRS_similarity	C0033860	C0003864	0.636763	0.47703	0.682203	0.2	0.088998	0.857143	C1285331		C1285331	C1285331=C0033860->C1302732->C0022568->*C1285331*<-C0003864	0.068569	0.00545
sct-msh	UMNSRS_similarity	C0041296	C0149651	0.480325	0.231557	0.056122	0.1	0.028591	0.307692	C2720507		C2720507	C2720507=C0041296->C0456953->C0282354->C1285164->*C2720507*<-C0149651<-C1265981<-C0332447<-C1260954<-C1268086	0.070368	0.000388
sct-msh	UMNSRS_similarity	C0028754	C0011847	0	0.361404	0	0	0	0					0	0
sct-msh	UMNSRS_similarity	C0040038	C0019079	0.636763	0.445524	0.658382	0.2	0.076928	0.866667	C0728936|C0333010		C0728936	C0333010=C0040038->C1704212->*C0333010*<-C0019079<-C0019080|C0728936=C0040038->*C0728936*<-C0019079<-C0019080<-C0264940	0.060884	0.000759
sct-msh	UMNSRS_similarity	C0032285	C0007561	0.504104	0.230524	0	0.111111	0	0.2	C0000000		C0000000	C0000000=C0032285->C1290890->C0869452->*C0000000*<-C0007561<-C0279516<-C0003204<-C0013227<-C2720507	0.030402	0
sct-msh	UMNSRS_similarity	C0114873	C0076107	0.752052	0.759192	0.942689	0.333333	0.328268	0.928571	C0304512|C0032912		C0032912	C0032912=C0114873->*C0032912*<-C0076107|C0304512=C0114873->*C0304512*<-C0076107	0.014383	0.028779
sct-msh	UMNSRS_similarity	C0086543	C0025598	0.504104	0.228293	0	0.111111	0	0.2	C0000000		C0000000	C0000000=C0086543->C0154777->C0271005->*C0000000*<-C0025598<-C0020616<-C0935929<-C0013227<-C2720507	0.028379	1e-06
sct-msh	UMNSRS_similarity	C1623038	C0301532	0.504104	0.223987	0.054244	0.111111	0.027608	0.333333	C2720507		C2720507	C2720507=C1623038->C0016059->C0699748->C0282354->C1285164->*C2720507*<-C0301532<-C0042890<-C0013227	0.006377	0
sct-msh	UMNSRS_similarity	C0036572	C0006949	0.530687	0.250397	0.061075	0.125	0.031195	0.363636	C2720507		C2720507	C2720507=C0036572->C0027854->C0037088->*C2720507*<-C0006949<-C0242937<-C0002771<-C0013227	0.026832	3e-06
sct-msh	UMNSRS_similarity	C0086543	C0021641	0.530687	0.238417	0	0.125	0	0.222222	C0000000		C0000000	C0000000=C0086543->C0154777->C0271005->*C0000000*<-C0021641<-C0935929<-C0013227<-C2720507	0.012272	2e-06
sct-msh	UMNSRS_similarity	C0002871	C0206160	0.595614	0.308746	0.303476	0.166667	0.040861	0.666667	C0037088		C0037088	C0037088=C0002871->C0221016->C1533163->C0012634->*C0037088*<-C0206160	0.036373	0.00407
sct-msh	UMNSRS_similarity	C0009951	C0006949	0.504104	0.228608	0.055383	0.111111	0.028204	0.333333	C2720507		C2720507	C2720507=C0009951->C0036572->C0027854->C0037088->*C2720507*<-C0006949<-C0242937<-C0002771<-C0013227	0.011837	3e-06
sct-msh	UMNSRS_similarity	C0029456	C0032950	0.480325	0.247062	0.065152	0.1	0.030717	0.307692	C2720507|C0000000|C1256741		C1256741	C2720507=C0029456->C0005944->C0025517->C0012634->C0037088->*C2720507*<-C0032950<-C0003209<-C0002771<-C0013227|C0000000=C0029456->C0005940->C0263660->C0041785->*C0000000*<-C0032950<-C0003209<-C1258064<-C0600511<-C0600512|C1256741=C0029456->C0005940->C0026857->C0012674->*C1256741*<-C0032950<-C0017710<-C0019932<-C0019934<-C0007995	0.013659	1e-06
sct-msh	UMNSRS_similarity	C0036572	C0031507	0.530687	0.252517	0.061658	0.125	0.031502	0.363636	C2720507		C2720507	C2720507=C0036572->C0027854->C0037088->*C2720507*<-C0031507<-C0003286<-C0007680<-C0013227	0.027062	5e-06
sct-msh	UMNSRS_similarity	C0885057	C0016157	0.560824	0.255112	0.133013	0.142857	0.031883	0.5	C0439861		C0439861	C0439861=C0885057->C0361218->C0013231->C0013227->*C0439861*<-C0016157<-C0028908	0.014031	0.003353
sct-msh	UMNSRS_similarity	C0242339	C0016157	0.504104	0.253924	0.062048	0.111111	0.031708	0.333333	C2720507		C2720507	C2720507=C0242339->C0154251->C0025517->C0012634->C0037088->*C2720507*<-C0016157<-C0028908<-C0439861	0.032827	6e-06
sct-msh	UMNSRS_similarity	C0232197	C0002962	0.636763	0.463804	0.702603	0.2	0.083716	0.866667	C0018799		C0018799	C0018799=C0232197->C0003811->*C0018799*<-C0002962<-C0151744	0.084623	0.001506
sct-msh	UMNSRS_similarity	C0007557	C0007561	0.752052	0.370255	0.528081	0.333333	0.054309	0.909091	C0279516		C0279516	C0279516=C0007557->*C0279516*<-C0007561	0.038672	0.035132
sct-msh	UMNSRS_similarity	C0011053	C0004134	0.595614	0.418597	0.619295	0.166667	0.067919	0.83871	C0027854|C1290906		C0027854	C0027854=C0011053->C0260662->C0036659->*C0027854*<-C0004134<-C0013384|C1290906=C0011053->C0260662->C0455931->*C1290906*<-C0004134<-C0013384	0.037311	0.003252
sct-msh	UMNSRS_similarity	C0220892	C0007546	0.636763	0.501286	0.755936	0.2	0.099565	0.875	C0026458|C0282215		C0026458	C0026458=C0220892->C0030842->*C0026458*<-C0007546<-C2266959|C0282215=C0220892->C0030842->*C0282215*<-C0007546<-C2266959	0.019515	0.009295
sct-msh	UMNSRS_similarity	C0011847	C0021641	0	0.386599	0	0	0	0					0	0
sct-msh	UMNSRS_similarity	C0018995	C0003126	0.504104	0.304021	0.35761	0.111111	0.039977	0.714286	C0000000|C0159135		C0159135	C0159135=C0018995->C0282193->C0342950->*C0159135*<-C0003126<-C0553757<-C0679441<-C0027765<-C1285159|C0000000=C0018995->C0025534->C0025521->C0019247->C0277538->*C0000000*<-C0003126<-C0553757<-C0495689	0.071888	0.000109
sct-msh	UMNSRS_similarity	C0022116	C0152149	0.560824	0.303136	0.332967	0.142857	0.039814	0.666667	C1290906|C0039058		C1290906	C1290906=C0022116->C1276288->C0425560->*C1290906*<-C0152149<-C0567248<-C1320355|C0039058=C0022116->C0030660->*C0039058*<-C0152149<-C0000737<-C0037089<-C0037088	0.093724	0.000356
sct-msh	UMNSRS_similarity	C0030232	C0004057	0.560824	0.236697	0.057433	0.142857	0.029279	0.4	C2720507		C2720507	C2720507=C0030232->C0037285->C0037088->*C2720507*<-C0004057<-C0003419<-C0013227	0.016169	0
sct-msh	UMNSRS_similarity	C0013456	C0233212	0.530687	0.303599	0.357143	0.125	0.039899	0.740741	C0000000|C0037088|C0159135		C0159135	C0037088=C0013456->C0030193->*C0037088*<-C0233212<-C0233179<-C0311392<-C0424449<-C0427350|C0159135=C0013456->C0013447->C0260662->C1285159->*C0159135*<-C0233212<-C0233179<-C0311392|C0000000=C0013456->C0030193->C0029625->*C0000000*<-C0233212<-C0233179<-C0559565<-C0451636	0.110769	0.001003
sct-msh	UMNSRS_similarity	C0019340	C0008370	0	0.365508	0	0	0	0					0	0
sct-msh	UMNSRS_similarity	C0242339	C0008402	0.458814	0.238058	0.057785	0.090909	0.029464	0.285714	C2720507		C2720507	C2720507=C0242339->C0154251->C0025517->C0012634->C0037088->*C2720507*<-C0008402<-C0304522<-C0003367<-C0007220<-C0013227	0.02911	3e-06
sct-msh	UMNSRS_similarity	C0034494	C0702166	0.530687	0.275323	0.229496	0.125	0.035007	0.461538	C0012674		C0012674	C0012674=C0034494->C0348165->C0042769->*C0012674*<-C0702166<-C0036502<-C0037274<-C0175166	0.076215	0.001421
sct-msh	UMNSRS_similarity	C0032064	C0001416	0.595614	0.240441	0	0.166667	0	0.285714	C0000000		C0000000	C0000000=C0032064->C0043407->C0014347->C0374996->*C0000000*<-C0001416	0.045476	0.007388
sct-msh	UMNSRS_similarity	C0159075	C0232955	0.595614	0.210499	0	0.166667	0	0.285714	C0000000		C0000000	C0000000=C0159075->C0232892->C0159078->*C0000000*<-C0232955<-C0029592	0.031635	6e-05
sct-msh	UMNSRS_similarity	C0001975	C0012772	0.636763	0.374298	0.400162	0.2	0.055335	0.777778	C1320237|C0029224		C1320237	C0029224=C0001975->*C0029224*<-C0012772<-C1627760<-C0007066|C1320237=C0001975->*C1320237*<-C0012772<-C0012194<-C0007974	0.022368	0.001206
sct-msh	UMNSRS_similarity	C0009214	C0027358	0.687124	0.557047	0.799762	0.25	0.128863	0.888889	C0031368		C0031368	C0031368=C0009214->*C0031368*<-C0027358<-C0026548	0.035876	0.007255
sct-msh	UMNSRS_similarity	C0043031	C0004057	0.636763	0.398221	0.566788	0.2	0.06181	0.8	C1320237|C0018938|C0014432		C0018938	C0018938=C0043031->C0003280->*C0018938*<-C0004057<-C0032177|C0014432=C0043031->C0000506->*C0014432*<-C0004057<-C0085387|C1320237=C0043031->C0010206->*C1320237*<-C0004057<-C0016018	0.029085	0.001732
sct-msh	UMNSRS_similarity	C0042313	C0017642	0.595614	0.379173	0.538951	0.166667	0.056596	0.8	C0279516		C0279516	C0279516=C0042313->*C0279516*<-C0017642<-C0038766<-C0038761<-C0360390	0.031443	0.00267
sct-msh	UMNSRS_similarity	C0009187	C0025289	0.560824	0.292753	0.244626	0.142857	0.037947	0.5	C0012674		C0012674	C0012674=C0009187->C0033740->C0030499->*C0012674*<-C0025289<-C0007682<-C0027765	0.06691	0.001791
sct-msh	UMNSRS_similarity	C0030232	C0043031	0.530687	0.229251	0.055543	0.125	0.028288	0.363636	C2720507		C2720507	C2720507=C0030232->C0037285->C0037088->*C2720507*<-C0043031<-C0003280<-C0018938<-C0013227	0.029414	1.9e-05
sct-msh	UMNSRS_similarity	C0002940	C0029456	0.595614	0.360238	0.46649	0.166667	0.05185	0.814815	C0012674|C1285159		C1285159	C0012674=C0002940->C0007222->*C0012674*<-C0029456<-C0005940<-C0026857|C1285159=C0002940->C0007222->*C1285159*<-C0029456<-C0005940<-C0026857	0.04446	0.000598
sct-msh	UMNSRS_similarity	C0022116	C0025859	0.480325	0.237028	0.062298	0.1	0.029324	0.307692	C2720507|C1256741		C1256741	C2720507=C0022116->C0030660->C1444750->C0449234->C0332280->*C2720507*<-C0025859<-C0003195<-C0007220<-C0013227|C1256741=C0022116->C0728936->C0007222->C0012674->*C1256741*<-C0025859<-C0003195<-C0007220<-C0013227<-C0007995	0.019564	0
sct-msh	UMNSRS_similarity	C0016204	C0017687	0.560824	0.22834	0.055316	0.142857	0.028169	0.4	C2720507|C0000000		C2720507	C2720507=C0016204->C0037089->C0037088->*C2720507*<-C0017687<-C0017173<-C0013227|C0000000=C0016204->C0476288->C0159061->*C0000000*<-C0017687<-C0072092<-C1720854	0.024552	0
sct-msh	UMNSRS_similarity	C0007546	C0007716	0.752052	0.76478	0.944908	0.333333	0.336863	0.941176	C0279516|C2266959|C0304317		C0304317	C0304317=C0007546->*C0304317*<-C0007716|C2266959=C0007546->*C2266959*<-C0007716|C0279516=C0007546->*C0279516*<-C0007716	0.070133	0.035618
sct-msh	UMNSRS_similarity	C0029456	C0087086	0.439176	0.259302	0.063561	0.083333	0.032507	0.266667	C2720507		C2720507	C2720507=C0029456->C0005944->C0025517->C0012634->C0037088->*C2720507*<-C0087086<-C0302148<-C0333010<-C0332447<-C1260954<-C1268086	0.043918	8.5e-05
sct-msh	UMNSRS_similarity	C0014038	C0025289	0.752052	0.670435	0.894065	0.333333	0.217731	0.933333	C0178264|C0007684|C1285331		C0178264	C0007684=C0014038->*C0007684*<-C0025289|C0178264=C0014038->*C0178264*<-C0025289|C1285331=C0014038->*C1285331*<-C0025289	0.083965	0.030747
sct-msh	UMNSRS_similarity	C0684275	C0040038	0.560824	0.329213	0.383427	0.142857	0.044918	0.571429	C0000000|C1285556		C1285556	C0000000=C0684275->C0272315->C0029496->*C0000000*<-C0040038<-C0013922<-C0013924|C1285556=C0684275->C0272315->C0005779->C0018939->*C1285556*<-C0040038<-C0040053	0.0954	0.000233
sct-msh	UMNSRS_similarity	C0003864	C0003862	0.752052	0.483609	0.694085	0.333333	0.091748	0.928571	C0022408		C0022408	C0022408=C0003864->*C0022408*<-C0003862	0.079783	0.004636
sct-msh	UMNSRS_similarity	C0152447	C0040822	0.504104	0.299596	0.329191	0.111111	0.039167	0.6	C1290906		C1290906	C1290906=C0152447->C0426398->C1291662->C0577118->C0579140->C0578533->*C1290906*<-C0040822<-C0013384	0.104017	0.000775
sct-msh	UMNSRS_similarity	C0003128	C0079083	0.504104	0.219624	0	0.111111	0	0.2	C0000000		C0000000	C0000000=C0003128->C0029928->C1302710->C0277538->*C0000000*<-C0079083<-C0003392<-C0013227<-C2720507	0.02203	2e-06
sct-msh	UMNSRS_similarity	C0001924	C0019134	0.752052	0.338446	0.359037	0.333333	0.046878	0.875	C1320237		C1320237	C1320237=C0001924->*C1320237*<-C0019134	0.017839	0.003591
sct-msh	UMNSRS_similarity	C0032617	C0021641	0.560824	0.239872	0.058258	0.142857	0.029713	0.4	C2720507		C2720507	C2720507=C0032617->C0752303->C0037088->*C2720507*<-C0021641<-C0935929<-C0013227	0.015679	2e-06
sct-msh	UMNSRS_similarity	C0037384	C0038450	0.752052	0.76992	0.949081	0.333333	0.34497	0.9	C0035234		C0035234	C0035234=C0037384->*C0035234*<-C0038450	0.083631	0.089406
sct-msh	UMNSRS_similarity	C0033860	C0054836	0.560824	0.217586	0	0.142857	0	0.25	C0000000		C0000000	C0000000=C0033860->C1960691->C0700625->*C0000000*<-C0054836<-C0042402<-C0042394	0.015908	0
sct-msh	UMNSRS_similarity	C0019112	C0021359	0.560824	0.394551	0.568478	0.142857	0.060769	0.785714	C0012674|C1290866		C1290866	C0012674=C0019112->C0042373->C0007222->*C0012674*<-C0021359<-C0017412<-C1720894|C1290866=C0019112->C1272757->*C1290866*<-C0021359<-C0017411<-C0178829<-C0080276	0.064893	0.000582
sct-msh	UMNSRS_similarity	C0014544	C0031412	0.504104	0.247475	0.06028	0.111111	0.030776	0.333333	C2720507		C2720507	C2720507=C0014544->C0036572->C0027854->C0037088->*C2720507*<-C0031412<-C0242910<-C0007680<-C0013227	0.020013	1e-06
sct-msh	UMNSRS_similarity	C0014544	C0001975	0.560824	0.286782	0	0.142857	0	0.25	C0000000		C0000000	C0000000=C0014544->C0154721->*C0000000*<-C0001975<-C0029224<-C0007995<-C1256741	0.013135	1e-06
sct-msh	UMNSRS_similarity	C0033860	C0037763	0.530687	0.325786	0.357684	0.125	0.044212	0.631579	C1290906		C1290906	C1290906=C0033860->C0162818->C0037274->C0455205->C1291044->*C1290906*<-C0037763<-C0427194	0.079767	0.000724
sct-msh	UMNSRS_similarity	C0037384	C0023992	0.530687	0.225229	0.054547	0.125	0.027767	0.363636	C2720507		C2720507	C2720507=C0037384->C0037090->C0037088->*C2720507*<-C0023992<-C0003292<-C0017173<-C0013227	0.033346	0
sct-msh	UMNSRS_similarity	C0003850	C0008402	0.480325	0.243489	0.059211	0.1	0.030214	0.307692	C2720507		C2720507	C2720507=C0003850->C1285162->C0012634->C0037088->*C2720507*<-C0008402<-C0304522<-C0003367<-C0007220<-C0013227	0.021836	0
sct-msh	UMNSRS_similarity	C0854467	C0037384	0.595614	0.291422	0.320567	0.166667	0.037714	0.705882	C1290906|C0037088		C1290906	C0037088=C0854467->C0427694->C1290906->*C0037088*<-C0037384<-C0037090|C1290906=C0854467->C0427694->*C1290906*<-C0037384<-C0577917<-C0425442	0.034271	0.001088
sct-msh	UMNSRS_similarity	C0032285	C0036690	0.636763	0.388645	0.512775	0.2	0.059131	0.714286	C0021311		C0021311	C0021311=C0032285->C0035243->*C0021311*<-C0036690<-C0243026	0.079563	0.002931
sct-msh	UMNSRS_similarity	C0019270	C0497327	0.530687	0.316506	0.285663	0.125	0.042354	0.533333	C0012674|C0039058		C0039058	C0012674=C0019270->C0752135->C0039058->*C0012674*<-C0497327<-C0006111<-C0007682<-C0027765|C0039058=C0019270->C0752135->*C0039058*<-C0497327<-C0029227<-C0004936<-C0012634<-C0037088	0.053203	0.000989
sct-msh	UMNSRS_similarity	C0018926	C0027498	0.752052	0.688381	0.913051	0.333333	0.236577	0.909091	C0042963		C0042963	C0042963=C0018926->*C0042963*<-C0027498	0.078431	0.036832
sct-msh	UMNSRS_similarity	C0003862	C0030193	0.843562	0.668815	0.888535	0.5	0.216105	0.965517	C0030193		C0030193	C0030193=C0003862->*C0030193	0.081672	0.076274
sct-msh	UMNSRS_similarity	C0040165	C0023660	0.560824	0.329107	0.362057	0.142857	0.044896	0.7	C0576728		C0576728	C0576728=C0040165->C0301713->C0002520->*C0576728*<-C0023660<-C0360090<-C0576733	0.02119	0.000568
sct-msh	UMNSRS_similarity	C0032285	C0013404	0.687124	0.491775	0.713953	0.25	0.09528	0.888889	C0035204		C0035204	C0035204=C0032285->C0024115->*C0035204*<-C0013404	0.067197	0.002997
sct-msh	UMNSRS_similarity	C0741439	C0025287	0.595614	0.304053	0.357646	0.166667	0.039983	0.8	C0159135		C0159135	C0159135=C0741439->*C0159135*<-C0025287<-C0027854<-C0027765<-C1285159	0.02705	0.003103
sct-msh	UMNSRS_similarity	C0017601	C0232197	0.560824	0.27946	0.233023	0.142857	0.035684	0.5	C0012674		C0012674	C0012674=C0017601->C0015397->*C0012674*<-C0232197<-C0003811<-C0018799<-C0007222	0.076438	0.000313
sct-msh	UMNSRS_similarity	C0036494	C0007297	0.752052	0.873913	0.978914	0.333333	0.55808	0.909091	C0026603		C0026603	C0026603=C0036494->*C0026603*<-C0007297	0.23742	0.732236
sct-msh	UMNSRS_similarity	C0003862	C0149651	0.504104	0.226267	0.054803	0.111111	0.0279	0.333333	C2720507		C2720507	C2720507=C0003862->C0030193->C0037088->*C2720507*<-C0149651<-C1265981<-C0332447<-C1260954<-C1268086	0.065208	0.000194
sct-msh	UMNSRS_similarity	C0684275	C0017642	0.504104	0.217885	0	0.111111	0	0.2	C0000000		C0000000	C0000000=C0684275->C0272315->C0029496->*C0000000*<-C0017642<-C0020616<-C1258063<-C0600511<-C0600512	0.023563	3e-06
sct-msh	UMNSRS_similarity	C0013428	C0070166	0.560824	0.212397	0	0.142857	0	0.25	C0000000		C0000000	C0000000=C0013428->C0574785->C0159064->*C0000000*<-C0070166<-C0032177<-C0032178	0.013766	0
sct-msh	UMNSRS_similarity	C0231236	C0042755	0.595614	0.334419	0.402533	0.166667	0.046013	0.705882	C0427350		C0427350	C0427350=C0231236->C1290920->C0424449->*C0427350*<-C0042755<-C1626920	0.09218	0.003008
sct-msh	UMNSRS_similarity	C0002940	C0947651	0	0.382421	0	0	0	0					0	0
sct-msh	UMNSRS_similarity	C0009262	C0032950	0.636763	0.446569	0.643884	0.2	0.077301	0.818182	C1320237|C0003191		C0003191	C0003191=C0009262->C0018100->*C0003191*<-C0032950<-C0003209|C1320237=C0009262->*C1320237*<-C0032950<-C0017710<-C0582125	0.039441	0.001216
sct-msh	UMNSRS_similarity	C0019270	C0006982	0.504104	0.2547	0.06741	0.111111	0.031822	0.333333	C1256741		C1256741	C1256741=C0019270->C0752135->C0039058->C0012674->*C1256741*<-C0006982<-C0020233<-C0029224<-C0007995	0.016921	0
sct-msh	UMNSRS_similarity	C1257763	C0036572	0.595614	0.317931	0.312929	0.166667	0.042634	0.666667	C0037088		C0037088	C0037088=C1257763->C0028709->C0012634->*C0037088*<-C0036572<-C0027854	0.066101	0.0013
sct-msh	UMNSRS_similarity	C0086543	C0030305	0.560824	0.327506	0.384066	0.142857	0.044565	0.769231	C0012674|C0159135		C0159135	C0012674=C0086543->C0154777->C0015397->*C0012674*<-C0030305<-C0030286<-C0012242|C0159135=C0086543->C0154777->C1285162->*C0159135*<-C0030305<-C1285331<-C1285332	0.050748	0.000588
sct-msh	UMNSRS_similarity	C0001962	C0001975	0.843562	0.680358	0.854185	0.5	0.227958	0.941176	C0001975		C0001975	C0001975=C0001962->*C0001975	0.043162	0.052821
sct-msh	UMNSRS_similarity	C0020550	C0036572	0.560824	0.375215	0.484747	0.142857	0.05557	0.785714	C1290906|C0012674|C1285159		C1285159	C0012674=C0020550->C0040128->C0014130->*C0012674*<-C0036572<-C0027854<-C0027765|C1285159=C0020550->C0040128->C0014130->*C1285159*<-C0036572<-C0027854<-C0027765|C1290906=C0020550->C0040128->C0558385->C1290853->*C1290906*<-C0036572<-C0730595	0.067874	0.000657
sct-msh	UMNSRS_similarity	C0116569	C0002598	0.687124	0.418875	0.623661	0.25	0.068006	0.857143	C0003195		C0003195	C0003195=C0116569->C0360701->*C0003195*<-C0002598	0.021595	0.006083
sct-msh	UMNSRS_similarity	C0021359	C0079083	0.504104	0.242041	0.063709	0.111111	0.030012	0.333333	C1256741		C1256741	C1256741=C0021359->C0017412->C1720894->C0012674->*C1256741*<-C0079083<-C0003392<-C0013227<-C0007995	0.022202	1e-06
sct-msh	UMNSRS_similarity	C0003862	C0027796	0.752052	0.554202	0.808181	0.333333	0.127178	0.933333	C0030193		C0030193	C0030193=C0003862->*C0030193*<-C0027796	0.079397	0.005339
sct-msh	UMNSRS_similarity	C0003129	C0033487	0.504104	0.226742	0.05492	0.111111	0.027962	0.333333	C2720507		C2720507	C2720507=C0003129->C0003130->C0037090->C0037088->*C2720507*<-C0033487<-C0242904<-C2584795<-C0013227	0.01781	0
sct-msh	UMNSRS_similarity	C0012833	C0004147	0.504104	0.232347	0.056322	0.111111	0.028696	0.333333	C2720507		C2720507	C2720507=C0012833->C0424575->C1287406->C0037088->*C2720507*<-C0004147<-C0003195<-C0007220<-C0013227	0.029489	0
sct-msh	UMNSRS_similarity	C0030305	C0021641	0.504104	0.24498	0.06455	0.111111	0.030423	0.333333	C0000000|C1256741		C1256741	C0000000=C0030305->C0030286->C1302710->C0277538->*C0000000*<-C0021641<-C0935929<-C0013227<-C2720507|C1256741=C0030305->C0030286->C0012242->C0012674->*C1256741*<-C0021641<-C0935929<-C0013227<-C0007995	0.016061	1e-06
sct-msh	UMNSRS_similarity	C0017160	C0021641	0.530687	0.251027	0	0.125	0	0.222222	C0000000		C0000000	C0000000=C0017160->C0021831->C0266806->*C0000000*<-C0021641<-C0935929<-C0013227<-C2720507	0.014903	0
sct-msh	UMNSRS_similarity	C0023530	C0007537	0.504104	0.215815	0	0.111111	0	0.2	C0000000		C0000000	C0000000=C0023530->C0580531->C0159073->*C0000000*<-C0007537<-C0279516<-C0003204<-C0013227<-C2720507	0.034444	2e-06
sct-msh	UMNSRS_similarity	C0019655	C0032950	0.504104	0.230382	0	0.111111	0	0.2	C0000000		C0000000	C0000000=C0019655->C0026946->C0029511->*C0000000*<-C0032950<-C0003209<-C1258064<-C0600511<-C0600512	0.013825	0
sct-msh	UMNSRS_similarity	C0442874	C0009806	0.560824	0.325469	0.274945	0.142857	0.044147	0.5	C0012674		C0012674	C0012674=C0442874->C0027765->*C0012674*<-C0009806<-C0037089<-C0037088<-C0039058	0.074373	0.000394
sct-msh	UMNSRS_similarity	C0149651	C0013404	0.504104	0.230572	0.055874	0.111111	0.028461	0.333333	C2720507		C2720507	C2720507=C0149651->C1265981->C0332447->C1260954->C1268086->*C2720507*<-C0013404<-C0037090<-C0037088	0.069354	0.000126
sct-msh	UMNSRS_similarity	C0018991	C0070166	0.504104	0.227345	0.055069	0.111111	0.02804	0.333333	C2720507		C2720507	C2720507=C0018991->C0522224->C0027854->C0037088->*C2720507*<-C0070166<-C0032177<-C0018938<-C0013227	0.014034	0
sct-msh	UMNSRS_similarity	C0026946	C0286651	0.560824	0.241298	0	0.142857	0	0.25	C0000000		C0000000	C0000000=C0026946->C0029511->*C0000000*<-C0286651<-C0019227<-C0015684<-C0002052	0.005942	0
sct-msh	UMNSRS_similarity	C0035435	C0009262	0.530687	0.255607	0.067682	0.125	0.031956	0.363636	C1256741		C1256741	C1256741=C0035435->C0026857->C0012674->*C1256741*<-C0009262<-C0002062<-C0019398<-C0007995	0.021892	0
sct-msh	UMNSRS_similarity	C0013404	C0220892	0.480325	0.230572	0.055874	0.1	0.028461	0.307692	C2720507		C2720507	C2720507=C0013404->C0037090->C0037088->*C2720507*<-C0220892<-C0030842<-C0026458<-C0279516<-C0003204<-C0013227	0.015697	0
sct-msh	UMNSRS_similarity	C1623038	C0018926	0.595614	0.30275	0.352779	0.166667	0.039743	0.705882	C0030660		C0030660	C0030660=C1623038->C0016059->*C0030660*<-C0018926<-C0042963<-C0012634	0.040761	0.000119
sct-msh	UMNSRS_similarity	C0877781	C0018681	0.843562	0.840471	0.970061	0.5	0.478096	0.972973	C0018681		C0018681	C0018681=C0877781->*C0018681	0.185069	0.531861
sct-msh	UMNSRS_similarity	C0023992	C0005632	0.636763	0.372644	0.522384	0.2	0.054913	0.8	C0017173		C0017173	C0017173=C0023992->C0003292->*C0017173*<-C0005632<-C0007422	0.033064	0.002308
sct-msh	UMNSRS_similarity	C0920289	C0015672	0	0.364395	0	0	0	0					0.061809	0
sct-msh	UMNSRS_similarity	C0878544	C0039070	0.687124	0.45423	0.656681	0.25	0.080089	0.888889	C0007222		C0007222	C0007222=C0878544->C0018799->*C0007222*<-C0039070	0.06455	0.001366
sct-msh	UMNSRS_similarity	C0003129	C0036572	0.595614	0.321082	0.352473	0.166667	0.04326	0.705882	C1290906|C0037088		C1290906	C0037088=C0003129->C0003130->C0037090->*C0037088*<-C0036572<-C0027854|C1290906=C0003129->C0003130->C0425442->*C1290906*<-C0036572<-C0730595	0.039603	0.000269
sct-msh	UMNSRS_similarity	C0036494	C0001962	0.560824	0.257199	0.062965	0.142857	0.032192	0.4	C2720507		C2720507	C2720507=C0036494->C0026603->C0037088->*C2720507*<-C0001962<-C0358214<-C0013227	0.020429	2e-06
sct-msh	UMNSRS_similarity	C0242339	C0060277	0.480325	0.239323	0.058114	0.1	0.029637	0.307692	C2720507		C2720507	C2720507=C0242339->C0154251->C0025517->C0012634->C0037088->*C2720507*<-C0060277<-C0018928<-C0018938<-C0013227	0.012555	2e-06
sct-msh	UMNSRS_similarity	C0039730	C0040822	0.530687	0.220793	0	0.125	0	0.222222	C0000000		C0000000	C0000000=C0039730->C0477306->*C0000000*<-C0040822<-C0427086<-C1689949<-C0037088<-C2720507	0.067716	3.2e-05
sct-msh	UMNSRS_similarity	C0009951	C0085208	0.530687	0.225552	0.054627	0.125	0.027808	0.363636	C2720507		C2720507	C2720507=C0009951->C0036572->C0027854->C0037088->*C2720507*<-C0085208<-C1629845<-C0013227	0.008121	3e-06
sct-msh	UMNSRS_similarity	C0002962	C0028351	0.504104	0.230181	0.055776	0.111111	0.02841	0.333333	C2720507		C2720507	C2720507=C0002962->C1300028->C0012634->C0037088->*C2720507*<-C0028351<-C0027908<-C2979985<-C0013227	0.018887	4e-06
sct-msh	UMNSRS_similarity	C0027121	C0025815	0.480325	0.238955	0.062837	0.1	0.029587	0.307692	C2720507|C0000000|C1256741		C1256741	C2720507=C0027121->C1285332->C1290853->C1290906->C0037088->*C2720507*<-C0025815<-C0003209<-C0002771<-C0013227|C0000000=C0027121->C1285332->C1290884->C0277538->*C0000000*<-C0025815<-C0003209<-C1258064<-C0600511<-C0600512|C1256741=C0027121->C1533847->C0026857->C0012674->*C1256741*<-C0025815<-C0033006<-C0038317<-C0029224<-C0007995	0.01799	1e-06
sct-msh	UMNSRS_similarity	C0003128	C0152149	0.752052	0.533451	0.796044	0.333333	0.115538	0.9	C1291681		C1291681	C1291681=C0003128->*C1291681*<-C0152149	0.086386	0.13905
sct-msh	UMNSRS_similarity	C0013456	C0002645	0.530687	0.228808	0.055433	0.125	0.02823	0.363636	C2720507		C2720507	C2720507=C0013456->C0030193->C0037088->*C2720507*<-C0002645<-C0279516<-C0003204<-C0013227	0.01903	0
sct-msh	UMNSRS_similarity	C0022116	C0995182	0	0.370662	0	0	0	0					0	0
sct-msh	UMNSRS_similarity	C0006277	C0298130	0.504104	0.218618	0	0.111111	0	0.2	C0000000		C0000000	C0000000=C0006277->C1290890->C0869452->*C0000000*<-C0298130<-C0282556<-C0282686<-C0013227<-C2720507	0.006308	1e-06
sct-msh	UMNSRS_similarity	C0286651	C0024027	0.752052	0.697745	0.915163	0.333333	0.24705	0.923077	C0003277|C0360714		C0360714	C0003277=C0286651->*C0003277*<-C0024027|C0360714=C0286651->*C0360714*<-C0024027	0.032431	0.074177
sct-msh	UMNSRS_similarity	C0032285	C1883552	0.504104	0.233147	0	0.111111	0	0.2	C0000000		C0000000	C0000000=C0032285->C1290890->C0869452->*C0000000*<-C1883552<-C0442795<-C0442719<-C1285164<-C2720507	0.04648	1.2e-05
sct-msh	UMNSRS_similarity	C0037763	C0016860	0.504104	0.24537	0.059713	0.111111	0.030478	0.333333	C2720507		C2720507	C2720507=C0037763->C0752252->C0027854->C0037088->*C2720507*<-C0016860<-C0012798<-C0035064<-C0013227	0.027023	0
sct-msh	UMNSRS_similarity	C0040485	C0014806	0.560824	0.22767	0	0.142857	0	0.25	C0000000		C0000000	C0000000=C0040485->C0949445->*C0000000*<-C0014806<-C0017173<-C0013227<-C2720507	0.016625	0
sct-msh	UMNSRS_similarity	C0011603	C0020517	0.595614	0.361596	0.311283	0.166667	0.052177	0.545455	C0012674		C0012674	C0012674=C0011603->C0037274->C0175166->*C0012674*<-C0020517<-C0021053	0.087801	0.00604
sct-msh	UMNSRS_similarity	C0947651	C0022614	0	0.359711	0	0	0	0					0	0
sct-msh	UMNSRS_similarity	C0003850	C0022116	0.636763	0.495797	0.716816	0.2	0.097069	0.875	C0042373|C0030660		C0042373	C0042373=C0003850->C0852949->*C0042373*<-C0022116<-C0232352|C0030660=C0003850->C1285162->C0012634->*C0030660*<-C0022116	0.05594	0.003407
sct-msh	UMNSRS_similarity	C0018995	C0032617	0.636763	0.404663	0.605235	0.2	0.063679	0.8	C0025517		C0025517	C0025517=C0018995->C0282193->C0012715->*C0025517*<-C0032617	0.063258	0.001572
sct-msh	UMNSRS_similarity	C0025587	C0040460	0.687124	0.510503	0.77026	0.25	0.103902	0.903226	C0030193		C0030193	C0030193=C0025587->*C0030193*<-C0040460<-C0015468	0.061736	0.008654
sct-msh	UMNSRS_similarity	C0011175	C0038187	0.595614	0.213588	0	0.166667	0	0.285714	C0000000		C0000000	C0000000=C0011175->C0267995->C0868890->*C0000000*<-C0038187<-C0015619	0.062177	0.004042
sct-msh	UMNSRS_similarity	C0009319	C0014544	0.595614	0.232949	0	0.166667	0	0.285714	C0000000		C0000000	C0000000=C0009319->C0578878->C0029512->*C0000000*<-C0014544<-C0154721	0.058231	0.000361
sct-msh	UMNSRS_similarity	C0011847	C0085602	0	0.358807	0	0	0	0					0	0
sct-msh	UMNSRS_similarity	C0162275	C0038187	0.560824	0.21244	0	0.142857	0	0.25	C0000000		C0000000	C0000000=C0162275->C0022638->C0235430->C0868890->*C0000000*<-C0038187<-C0015619	0.020663	0.009298
sct-msh	UMNSRS_similarity	C0036572	C0042291	0.560824	0.251295	0.061321	0.142857	0.031325	0.4	C2720507		C2720507	C2720507=C0036572->C0027854->C0037088->*C2720507*<-C0042291<-C0014432<-C0013227	0.012412	4.6e-05
sct-msh	UMNSRS_similarity	C0018081	C0070166	0.595614	0.217595	0	0.166667	0	0.285714	C0000000		C0000000	C0000000=C0018081->C0153223->*C0000000*<-C0070166<-C0032177<-C0032178	0.013494	0
sct-msh	UMNSRS_similarity	C0301532	C0039840	0.687124	0.428203	0.63436	0.25	0.071005	0.896552	C0042890		C0042890	C0042890=C0301532->*C0042890*<-C0039840<-C0042849	0.014872	0.003733
sct-msh	UMNSRS_similarity	C0020676	C1883552	0.530687	0.223039	0	0.125	0	0.222222	C0000000		C0000000	C0000000=C0020676->C0700502->*C0000000*<-C1883552<-C0442795<-C0442719<-C1285164<-C2720507	0.051263	8.5e-05
sct-msh	UMNSRS_similarity	C0039730	C0019045	0.843562	0.846826	0.970059	0.5	0.492357	0.967742	C0019045		C0019045	C0019045=C0039730->*C0019045	0.079615	0.202566
sct-msh	UMNSRS_similarity	C0206160	C0004057	0.595614	0.233409	0.056591	0.166667	0.028837	0.444444	C2720507|C0000000		C2720507	C2720507=C0206160->C0037088->*C2720507*<-C0004057<-C0003419<-C0013227|C0000000=C0206160->C0159073->*C0000000*<-C0004057<-C0032177<-C0032178	0.011367	2e-06
sct-msh	UMNSRS_similarity	C0026946	C0079083	0.560824	0.248737	0	0.142857	0	0.25	C0000000		C0000000	C0000000=C0026946->C0029511->*C0000000*<-C0079083<-C0003392<-C0013227<-C2720507	0.020161	0
sct-msh	UMNSRS_similarity	C0026946	C0025289	0.687124	0.401258	0.518506	0.25	0.062684	0.727273	C0004615		C0004615	C0004615=C0026946->*C0004615*<-C0025289<-C0007684	0.064504	0.006566
sct-msh	UMNSRS_similarity	C0030232	C0060277	0.530687	0.227225	0.055039	0.125	0.028024	0.363636	C2720507		C2720507	C2720507=C0030232->C0037285->C0037088->*C2720507*<-C0060277<-C0018928<-C0018938<-C0013227	0.014187	0
sct-msh	UMNSRS_similarity	C0332566	C0332573	0.687124	0.299257	0.341802	0.25	0.039106	0.769231	C0332447		C0332447	C0332447=C0332566->C0332563->*C0332447*<-C0332573	0.088501	0.045335
sct-msh	UMNSRS_similarity	C0018834	C0020740	0.530687	0.230821	0.055937	0.125	0.028494	0.363636	C2720507		C2720507	C2720507=C0018834->C0037089->C0037088->*C2720507*<-C0020740<-C0242937<-C0002771<-C0013227	0.017865	0
sct-msh	UMNSRS_similarity	C0995182	C0020264	0	0.364669	0	0	0	0					0	0
sct-msh	UMNSRS_similarity	C0009214	C0011816	0.752052	0.497446	0.732399	0.333333	0.097812	0.909091	C0003449		C0003449	C0003449=C0009214->*C0003449*<-C0011816	0.034283	0.036458
sct-msh	UMNSRS_similarity	C0001047	C0001443	0.595614	0.336838	0.357243	0.166667	0.046531	0.736842	C1320237|C0013227|C0029224		C1320237	C0013227=C0001047->C0026698->C0282686->*C0013227*<-C0001443<-C0002771|C0029224=C0001047->C0002527->C0038776->*C0029224*<-C0001443<-C0028621|C1320237=C0001047->C0002527->C0038776->C0300973->*C1320237*<-C0001443	0.104197	0.000758
sct-msh	UMNSRS_similarity	C0086073	C0032950	0.595614	0.322411	0.341362	0.166667	0.043527	0.736842	C1258064|C1320237		C1320237	C1258064=C0086073->C0360195->C0282555->*C1258064*<-C0032950<-C0003209|C1320237=C0086073->C0360195->*C1320237*<-C0032950<-C0017710<-C0582125	0.014888	0.001702
sct-msh	UMNSRS_similarity	C0037763	C0151818	0.752052	0.455831	0.669442	0.333333	0.080685	0.875	C0427194		C0427194	C0427194=C0037763->*C0427194*<-C0151818	0.140805	0.04385
sct-msh	UMNSRS_similarity	C0011991	C0007537	0.530687	0.230218	0.055785	0.125	0.028415	0.363636	C2720507		C2720507	C2720507=C0011991->C0037089->C0037088->*C2720507*<-C0007537<-C0279516<-C0003204<-C0013227	0.035569	0
sct-msh	UMNSRS_similarity	C0007559	C0007561	0.752052	0.673683	0.903938	0.333333	0.221027	0.941176	C0279516|C0304320		C0304320	C0304320=C0007559->*C0304320*<-C0007561|C0279516=C0007559->*C0279516*<-C0007561	0.038231	0.052776
sct-msh	UMNSRS_similarity	C0030193	C0026549	0.560824	0.272025	0.067283	0.142857	0.034477	0.4	C2720507		C2720507	C2720507=C0030193->C0037088->*C2720507*<-C0026549<-C0242402<-C0002771<-C0013227	0.025606	0
sct-msh	UMNSRS_similarity	C0027358	C0015846	0.636763	0.479483	0.70723	0.2	0.090013	0.833333	C0002772|C0007680		C0002772	C0007680=C0027358->C0027410->*C0007680*<-C0015846<-C0002904|C0002772=C0027358->C0026548->C0221793->*C0002772*<-C0015846	0.035363	0.00623
sct-msh	UMNSRS_similarity	C0042384	C0018991	0.560824	0.359161	0.465183	0.142857	0.051592	0.785714	C0012674|C1285159		C1285159	C0012674=C0042384->C0042373->C0007222->*C0012674*<-C0018991<-C0007682<-C0027765|C1285159=C0042384->C0042373->C0007222->*C1285159*<-C0018991<-C0007682<-C0027765	0.061781	0.001747
sct-msh	UMNSRS_similarity	C0009262	C0033209	0.687124	0.555052	0.810976	0.25	0.12768	0.869565	C0018100		C0018100	C0018100=C0009262->*C0018100*<-C0033209<-C0041983	0.053582	0.057806
sct-msh	UMNSRS_similarity	C0126174	C0216784	0.752052	0.662025	0.896611	0.333333	0.209424	0.909091	C1449680|C0521942|C0039703|C0003364		C0521942	C1449680=C0126174->*C1449680*<-C0216784|C0039703=C0126174->*C0039703*<-C0216784|C0003364=C0126174->*C0003364*<-C0216784|C0521942=C0126174->*C0521942*<-C0216784	0.024938	0.0637
sct-msh	UMNSRS_similarity	C1623038	C0002871	0.560824	0.336437	0.390786	0.142857	0.046445	0.666667	C0030660		C0030660	C0030660=C1623038->C0016059->*C0030660*<-C0002871<-C0221016<-C1533163<-C0012634	0.047439	0.00054
sct-msh	UMNSRS_similarity	C0055003	C0004899	0.480325	0.223628	0.058674	0.1	0.027562	0.307692	C1256741		C1256741	C1256741=C0055003->C0279516->C0003204->C0013227->C0007995->*C1256741*<-C0004899<-C0021267<-C0039426<-C1256750	0.005861	8e-06
sct-msh	UMNSRS_similarity	C0037354	C0042214	0.752052	0.820753	0.965386	0.333333	0.436417	0.923077	C0032870|C1532229		C1532229	C0032870=C0037354->*C0032870*<-C0042214|C1532229=C0037354->*C1532229*<-C0042214	0.103841	0.1303
sct-msh	UMNSRS_similarity	C0038187	C0152149	0.595614	0.211057	0	0.166667	0	0.285714	C0000000		C0000000	C0000000=C0038187->C0015619->*C0000000*<-C0152149<-C0423610<-C0156402	0.088767	4.7e-05
sct-msh	UMNSRS_similarity	C0031763	C0011603	0.560824	0.274901	0	0.142857	0	0.25	C0000000		C0000000	C0000000=C0031763->*C0000000*<-C0011603<-C0037274<-C0175166<-C0012674<-C1256741	0.056465	0.048261
sct-msh	UMNSRS_similarity	C0011777	C0246719	0.595614	0.305919	0.323692	0.166667	0.04033	0.736842	C1320237		C1320237	C1320237=C0011777->C0017710->C0582125->*C1320237*<-C0246719<-C0012544	0.015089	0.002237
sct-msh	UMNSRS_similarity	C0019158	C0000970	0.530687	0.235259	0	0.125	0	0.222222	C0000000		C0000000	C0000000=C0019158->C0023895->C0266806->*C0000000*<-C0000970<-C0003419<-C0013227<-C2720507	0.013372	0
sct-msh	UMNSRS_similarity	C0022116	C0013132	0.530687	0.218967	0	0.125	0	0.222222	C0000000		C0000000	C0000000=C0022116->C0728936->C0007222->C0012674->C1256741->*C0000000*<-C0013132<-C1456208	0.095578	0.000192
sct-msh	UMNSRS_similarity	C0019270	C0013456	0.595614	0.305884	0.27532	0.166667	0.040323	0.615385	C0039058		C0039058	C0039058=C0019270->C0752135->*C0039058*<-C0013456<-C0030193<-C0037088	0.057741	0.000255
sct-msh	UMNSRS_similarity	C0018021	C0011644	0.560824	0.339268	0.423531	0.142857	0.047057	0.727273	C1290853		C1290853	C1290853=C0018021->C0040128->C0558385->*C1290853*<-C0011644<-C0036421<-C0009782	0.05178	0.000989
sct-msh	UMNSRS_similarity	C0004134	C0001962	0.530687	0.267946	0.066067	0.125	0.033833	0.363636	C2720507		C2720507	C2720507=C0004134->C0575091->C0427350->C0037088->*C2720507*<-C0001962<-C0358214<-C0013227	0.017135	1e-06
sct-msh	UMNSRS_similarity	C0043528	C0004576	0.687124	0.46164	0.703161	0.25	0.082882	0.857143	C0030499|C1285556|C0003047		C0030499	C0030499=C0043528->*C0030499*<-C0004576<-C0030500|C0003047=C0043528->*C0003047*<-C0004576<-C0030500|C1285556=C0043528->*C1285556*<-C0004576<-C0162700	0.052196	0.027053
sct-msh	UMNSRS_similarity	C0035508	C0034642	0.752052	0.796905	0.958003	0.333333	0.390834	0.916667	C0035234|C0425542		C0425542	C0035234=C0035508->*C0035234*<-C0034642|C0425542=C0035508->*C0425542*<-C0034642	0.218494	0.168288
sct-msh	UMNSRS_similarity	C0557875	C0004147	0.530687	0.226593	0.054883	0.125	0.027942	0.363636	C2720507		C2720507	C2720507=C0557875->C0015672->C0037088->*C2720507*<-C0004147<-C0003195<-C0007220<-C0013227	0.03629	0
sct-msh	UMNSRS_similarity	C0004153	C0002962	0.595614	0.420842	0.634363	0.166667	0.068628	0.848485	C0042373|C0012634		C0042373	C0042373=C0004153->C0003850->C0852949->*C0042373*<-C0002962<-C0151744|C0012634=C0004153->C0003850->C1285162->*C0012634*<-C0002962<-C1300028	0.056058	0.001078
sct-msh	UMNSRS_similarity	C0019158	C0018926	0.595614	0.428476	0.635244	0.166667	0.071095	0.83871	C0012242		C0012242	C0012242=C0019158->C0023895->*C0012242*<-C0018926<-C0017181<-C0017178	0.061198	0.000597
sct-msh	UMNSRS_similarity	C0027358	C0026549	0.752052	0.67309	0.892185	0.333333	0.220422	0.933333	C1320237|C2584404|C0026548		C0026548	C0026548=C0027358->*C0026548*<-C0026549|C2584404=C0027358->*C2584404*<-C0026549|C1320237=C0027358->*C1320237*<-C0026549	0.053875	0.01638
sct-msh	UMNSRS_similarity	C0011991	C0009262	0.530687	0.235198	0.057048	0.125	0.029077	0.363636	C2720507		C2720507	C2720507=C0011991->C0037089->C0037088->*C2720507*<-C0009262<-C0018100<-C1298773<-C0013227	0.02207	0
sct-msh	UMNSRS_similarity	C0027121	C0026848	0.843562	0.698862	0.90358	0.5	0.248329	0.969697	C0026848		C0026848	C0026848=C0027121->*C0026848	0.082329	0.059308
sct-msh	UMNSRS_similarity	C0006277	C0023992	0.504104	0.220437	0	0.111111	0	0.2	C0000000		C0000000	C0000000=C0006277->C1290890->C0869452->*C0000000*<-C0023992<-C0003292<-C0017173<-C0013227<-C2720507	0.030881	0
sct-msh	UMNSRS_similarity	C0013428	C0008809	0.530687	0.231044	0.055993	0.125	0.028524	0.363636	C2720507|C0000000		C2720507	C2720507=C0013428->C0574785->C0752303->C0037088->*C2720507*<-C0008809<-C0003204<-C0013227|C0000000=C0013428->C0574785->C0159064->*C0000000*<-C0008809<-C0003204<-C0013227<-C2720507	0.01872	0
sct-msh	UMNSRS_similarity	C0282386	C0536495	0.752052	0.599337	0.854716	0.333333	0.156707	0.916667	C1533693		C1533693	C1533693=C0282386->*C1533693*<-C0536495	0.024061	0.046594
sct-msh	UMNSRS_similarity	C0034880	C0005740	0.504104	0.226158	0	0.111111	0	0.2	C0000000		C0000000	C0000000=C0034880->C0260662->C0438989->*C0000000*<-C0005740<-C0003236<-C0003392<-C0013227<-C2720507	0.014881	0
sct-msh	UMNSRS_similarity	C0008168	C0007561	0.752052	0.383279	0.543952	0.333333	0.057682	0.909091	C0279516		C0279516	C0279516=C0008168->*C0279516*<-C0007561	0.028335	0.004638
sct-msh	UMNSRS_similarity	C0007537	C0007557	0.752052	0.684771	0.910881	0.333333	0.232659	0.941176	C0279516|C0304319		C0304319	C0304319=C0007537->*C0304319*<-C0007557|C0279516=C0007537->*C0279516*<-C0007557	0.043191	0.032842
sct-msh	UMNSRS_similarity	C0014806	C0023660	0.595614	0.328939	0.346882	0.166667	0.044861	0.736842	C0013227|C1258064		C1258064	C0013227=C0014806->C0017173->*C0013227*<-C0023660<-C0002934<-C0002932|C1258064=C0014806->C0017173->*C1258064*<-C0023660<-C0003195<-C0007220	0.040024	0.001381
sct-msh	UMNSRS_similarity	C0020676	C0021359	0.560824	0.282887	0.235975	0.142857	0.036254	0.5	C0012674		C0012674	C0012674=C0020676->C0040128->C0014130->*C0012674*<-C0021359<-C0017412<-C1720894	0.077116	0.000245
sct-msh	UMNSRS_similarity	C0081876	C0006681	0.636763	0.364604	0.512569	0.2	0.052908	0.8	C0017173		C0017173	C0017173=C0081876->C0003216->*C0017173*<-C0006681<-C0003138	0.014575	0.019554
sct-msh	UMNSRS_similarity	C0007398	C0023380	0.752052	0.489778	0.741352	0.333333	0.094404	0.933333	C0525041		C0525041	C0525041=C0007398->*C0525041*<-C0023380	0.092644	0.062408
sct-msh	UMNSRS_similarity	C0036323	C0114873	0.480325	0.238181	0.06262	0.1	0.029481	0.307692	C1256741		C1256741	C1256741=C0036323->C0040820->C0018889->C0030499->C0012674->*C1256741*<-C0114873<-C0034407<-C0019398<-C0007995	0.01512	0
sct-msh	UMNSRS_similarity	C0085602	C0032617	0.687124	0.281267	0.276281	0.25	0.035983	0.769231	C0037088		C0037088	C0037088=C0085602->*C0037088*<-C0032617<-C0752303	0.054979	0.006801
sct-msh	UMNSRS_similarity	C1623038	C0286651	0.480325	0.22584	0.059257	0.1	0.027845	0.307692	C2720507|C1256741		C1256741	C2720507=C1623038->C0016059->C0699748->C0282354->C1285164->*C2720507*<-C0286651<-C0360714<-C0014432<-C0013227|C1256741=C1623038->C0016059->C0030660->C0039058->C0012674->*C1256741*<-C0286651<-C0034325<-C0019398<-C0007995	0.00353	0
sct-msh	UMNSRS_similarity	C0038450	C0037384	0.752052	0.76992	0.949081	0.333333	0.34497	0.9	C0035234		C0035234	C0035234=C0038450->*C0035234*<-C0037384	0.083631	0.089406
sct-msh	UMNSRS_similarity	C0004147	C0016860	0.636763	0.367629	0.51509	0.2	0.053653	0.8	C0007220		C0007220	C0007220=C0004147->C0003195->*C0007220*<-C0016860<-C0012798	0.030921	0.009021
sct-msh	UMNSRS_similarity	C0242453	C0008809	0.560824	0.218549	0	0.142857	0	0.25	C0000000		C0000000	C0000000=C0242453->C1719540->*C0000000*<-C0008809<-C0003204<-C0013227<-C2720507	0.018738	0
sct-msh	UMNSRS_similarity	C0011175	C0013369	0.560824	0.21556	0	0.142857	0	0.25	C0000000		C0000000	C0000000=C0011175->C0267995->C0868890->*C0000000*<-C0013369<-C0021831<-C0266806	0.058789	0.000206
sct-msh	UMNSRS_similarity	C0014025	C0065374	0.752052	0.611083	0.861013	0.333333	0.165457	0.923077	C0003015|C0012512|C0003364		C0003015	C0012512=C0014025->*C0012512*<-C0065374|C0003364=C0014025->*C0003364*<-C0065374|C0003015=C0014025->*C0003015*<-C0065374	0.08769	0.050765
sct-msh	UMNSRS_similarity	C0235250	C0079083	0.530687	0.233574	0.056633	0.125	0.02886	0.363636	C2720507|C0000000		C2720507	C2720507=C0235250->C0042963->C0012634->C0037088->*C2720507*<-C0079083<-C0003392<-C0013227|C0000000=C0235250->C0042963->C0728950->*C0000000*<-C0079083<-C0003392<-C0013227<-C2720507	0.032603	0
sct-msh	UMNSRS_similarity	C0206160	C0018926	0.687124	0.278842	0.273961	0.25	0.035582	0.769231	C0037088		C0037088	C0037088=C0206160->*C0037088*<-C0018926<-C1689949	0.036777	0.001893
sct-msh	UMNSRS_similarity	C0041948	C0751229	0	0.360224	0	0	0	0					0.044323	0
sct-msh	UMNSRS_similarity	C0026848	C0234369	0.595614	0.332552	0.365247	0.166667	0.045617	0.705882	C1290906		C1290906	C1290906=C0026848->C1290853->*C1290906*<-C0234369<-C0040822<-C0013384	0.103915	0.005636
sct-msh	UMNSRS_similarity	C0021359	C0232197	0.530687	0.275815	0.229913	0.125	0.035087	0.461538	C0012674		C0012674	C0012674=C0021359->C0017412->C1720894->*C0012674*<-C0232197<-C0003811<-C0018799<-C0007222	0.111842	9e-05
sct-msh	UMNSRS_similarity	C0162275	C0021641	0.530687	0.240333	0.058379	0.125	0.029776	0.363636	C2720507		C2720507	C2720507=C0162275->C0426391->C2711906->C0037088->*C2720507*<-C0021641<-C0935929<-C0013227	0.007754	2e-06
sct-msh	UMNSRS_similarity	C0005716	C0036572	0.560824	0.306875	0.301572	0.142857	0.040508	0.625	C0000000|C0012674|C0037088		C0037088	C0012674=C0005716->C0026946->C0004615->*C0012674*<-C0036572<-C0027854<-C0027765|C0037088=C0005716->C0026946->C0009450->C0012634->*C0037088*<-C0036572<-C0027854|C0000000=C0005716->C0026946->C0029511->*C0000000*<-C0036572<-C0730595<-C0490011	0.066363	8.1e-05
sct-msh	UMNSRS_similarity	C0006840	C0392071	0.595614	0.216961	0	0.166667	0	0.285714	C0000000		C0000000	C0000000=C0006840->C0026946->C0029511->*C0000000*<-C0392071<-C0156297	0.100586	0.000295
sct-msh	UMNSRS_similarity	C0019134	C0033603	0.636763	0.408287	0.578951	0.2	0.064756	0.818182	C0033684|C1320237|C0018938		C0018938	C0018938=C0019134->C0016018->*C0018938*<-C0033603<-C0304941|C0033684=C0019134->C0017973->*C0033684*<-C0033603<-C0028612|C1320237=C0019134->*C1320237*<-C0033603<-C1320162<-C1532645	0.029926	0.035959
sct-msh	UMNSRS_similarity	C0878544	C0034642	0.530687	0.233363	0	0.125	0	0.222222	C0000000		C0000000	C0000000=C0878544->C0018799->C0007222->C0012674->C1256741->*C0000000*<-C0034642<-C0159056	0.090062	0.00011
sct-msh	UMNSRS_similarity	C0026946	C0030193	0.636763	0.359752	0.358137	0.2	0.051734	0.714286	C0000000|C0037088		C0037088	C0037088=C0026946->C0009450->C0012634->*C0037088*<-C0030193|C0000000=C0026946->C0029511->*C0000000*<-C0030193<-C0029625	0.064567	0.000152
sct-msh	UMNSRS_similarity	C0033687	C0026196	0.560824	0.231097	0.056006	0.142857	0.028531	0.4	C2720507		C2720507	C2720507=C0033687->C0752303->C0037088->*C2720507*<-C0026196<-C1443798<-C0013227	0.022411	0
sct-msh	UMNSRS_similarity	C0002962	C0013404	0.595614	0.291073	0.285796	0.166667	0.037653	0.666667	C0000000|C0037088		C0037088	C0037088=C0002962->C1300028->C0012634->*C0037088*<-C0013404<-C0037090|C0000000=C0002962->C0151744->C0155670->*C0000000*<-C0013404<-C0029601	0.062513	0.000128
sct-msh	UMNSRS_similarity	C0004610	C0376288	0.504104	0.318816	0.399549	0.111111	0.042809	0.666667	C0000000|C1290853|C1290906|C0012674		C1290853	C0012674=C0004610->C0004623->C0004615->*C0012674*<-C0376288<-C1263864<-C0042798<-C0042790<-C0015397|C1290853=C0004610->C0004623->C0578491->*C1290853*<-C0376288<-C1263864<-C0042798<-C0042790<-C1285159|C0000000=C0004610->C0004623->C0004622->*C0000000*<-C0376288<-C1263864<-C0547030<-C0422943<-C0155387|C1290906=C0004610->C2317548->C2316161->*C1290906*<-C0376288<-C1263864<-C0042798<-C0578652<-C0456753	0.081598	9e-05
sct-msh	UMNSRS_similarity	C0242339	C0286651	0.480325	0.241216	0.063474	0.1	0.029898	0.307692	C0000000|C2720507|C1256741		C1256741	C2720507=C0242339->C0154251->C0025517->C0012634->C0037088->*C2720507*<-C0286651<-C0360714<-C0014432<-C0013227|C1256741=C0242339->C0154251->C0025517->C0028715->C0012674->*C1256741*<-C0286651<-C0034325<-C0019398<-C0007995|C0000000=C0242339->C0154251->C0025517->C0012634->C0476465->*C0000000*<-C0286651<-C0019227<-C0015684<-C0002052	0.00683	5e-06
sct-msh	UMNSRS_similarity	C0041948	C0013911	0.595614	0.312136	0.374686	0.166667	0.041506	0.736842	C0012634		C0012634	C0012634=C0041948->C0025517->*C0012634*<-C0013911<-C0086588<-C1285162	0.068698	0.00091
sct-msh	UMNSRS_similarity	C0029456	C0878544	0.560824	0.373659	0.482844	0.142857	0.055171	0.785714	C0012674|C1285159		C1285159	C0012674=C0029456->C0005940->C0026857->*C0012674*<-C0878544<-C0018799<-C0007222|C1285159=C0029456->C0005940->C0026857->*C1285159*<-C0878544<-C0018799<-C0025061	0.066406	0.001008
sct-msh	UMNSRS_similarity	C0235250	C0027497	0.687124	0.484326	0.724621	0.25	0.092053	0.8	C0037089		C0037089	C0037089=C0235250->C0042963->*C0037089*<-C0027497	0.088873	0.097624
sct-msh	UMNSRS_similarity	C0242723	C0858529	0	0.354807	0	0	0	0					0	0
sct-msh	UMNSRS_similarity	C0442874	C0021641	0.530687	0.29164	0.079427	0.125	0.037752	0.363636	C1256741		C1256741	C1256741=C0442874->C0027765->C0012674->*C1256741*<-C0021641<-C0935929<-C0013227<-C0007995	0.014907	1e-06
sct-msh	UMNSRS_similarity	C0036494	C0149651	0.504104	0.222133	0.053793	0.111111	0.027372	0.333333	C2720507		C2720507	C2720507=C0036494->C0026603->C0037088->*C2720507*<-C0149651<-C1265981<-C0332447<-C1260954<-C1268086	0.12689	0.000222
sct-msh	UMNSRS_similarity	C0060277	C0060277	1	1	1	1	1	1	C0060277		C0060277	C0060277=C0060277	1	1
sct-msh	UMNSRS_similarity	C0858529	C0023992	0	0.36056	0	0	0	0					0	0
sct-msh	UMNSRS_similarity	C0035435	C0000970	0.530687	0.266363	0.071002	0.125	0.033586	0.363636	C1256741		C1256741	C1256741=C0035435->C0026857->C0012674->*C1256741*<-C0000970<-C0003419<-C0013227<-C0007995	0.012353	1e-06
sct-msh	UMNSRS_similarity	C0006309	C0043528	0.636763	0.331596	0.433781	0.2	0.045416	0.666667	C0004615		C0004615	C0004615=C0006309->C0085423->C0004623->*C0004615*<-C0043528	0.047375	0.006764
sct-msh	UMNSRS_similarity	C0004147	C0025859	0.752052	0.663575	0.896625	0.333333	0.210931	0.928571	C0039051|C0033442|C0304516|C1563753|C0003195|C0003364		C0304516	C0039051=C0004147->*C0039051*<-C0025859|C0003195=C0004147->*C0003195*<-C0025859|C0304516=C0004147->*C0304516*<-C0025859|C0033442=C0004147->*C0033442*<-C0025859|C1563753=C0004147->*C1563753*<-C0025859|C0003364=C0004147->*C0003364*<-C0025859	0.071275	0.042099
sct-msh	UMNSRS_similarity	C0013911	C0006625	0.843562	0.997978	0.999748	0.5	0.990689	0.969697	C0013911		C0013911	C0013911=C0013911*<-C0006625	0.103925	0.358282
sct-msh	UMNSRS_similarity	C0003564	C0152149	0.595614	0.400408	0.59786	0.166667	0.062438	0.83871	C0027854		C0027854	C0027854=C0003564->C0042940->*C0027854*<-C0152149<-C0000737<-C0030193	0.10202	0.000252
sct-msh	UMNSRS_similarity	C0038187	C0003123	0.560824	0.280378	0.275429	0.142857	0.035836	0.625	C0000000|C0037088		C0037088	C0037088=C0038187->C0162429->C0028709->C0012634->*C0037088*<-C0003123<-C0037089|C0000000=C0038187->C0015619->*C0000000*<-C0003123<-C0037089<-C0037088<-C2720507	0.063352	0.001578
sct-msh	UMNSRS_similarity	C0005747	C0043031	0.480325	0.227692	0.059751	0.1	0.028085	0.307692	C2720507|C0000000|C1256741		C1256741	C2720507=C0005747->C0037763->C0752252->C0027854->C0037088->*C2720507*<-C0043031<-C0003280<-C0018938<-C0013227|C0000000=C0005747->C0459146->C1302710->C0277538->*C0000000*<-C0043031<-C0003280<-C0018938<-C0013227<-C2720507|C1256741=C0005747->C0015423->C0015397->C0012674->*C1256741*<-C0043031<-C0003280<-C0018938<-C0013227<-C0007995	0.028425	2.8e-05
sct-msh	UMNSRS_similarity	C0002680	C0002645	0.843562	0.858964	0.97345	0.5	0.520793	0.972973	C0002680		C0002680	C0002680=C0002680*<-C0002645	0.052437	0.132063
sct-msh	UMNSRS_similarity	C0002962	C0011991	0.595614	0.287853	0.282648	0.166667	0.037096	0.666667	C0037088		C0037088	C0037088=C0002962->C1300028->C0012634->*C0037088*<-C0011991<-C0037089	0.060475	9.9e-05
sct-msh	UMNSRS_similarity	C0016860	C0024730	0.687124	0.477671	0.716427	0.25	0.089262	0.869565	C1320237|C0012798		C0012798	C0012798=C0016860->*C0012798*<-C0024730<-C0012800|C1320237=C0016860->C0354100->*C1320237*<-C0024730	0.029542	0.004474
sct-msh	UMNSRS_similarity	C0041948	C0553735	0.560824	0.311068	0.373479	0.142857	0.041302	0.7	C0012634		C0012634	C0012634=C0041948->C0025517->*C0012634*<-C0553735<-C0266929<-C1290886<-C1290884	0.095123	0.000292
sct-msh	UMNSRS_similarity	C0021167	C0016860	0.480325	0.239409	0.058137	0.1	0.029649	0.307692	C2720507		C2720507	C2720507=C0021167->C0231360->C0424449->C0427350->C0037088->*C2720507*<-C0016860<-C0012798<-C0035064<-C0013227	0.032259	0
sct-msh	UMNSRS_similarity	C0040038	C0019134	0.504104	0.249555	0.060845	0.111111	0.031074	0.333333	C2720507		C2720507	C2720507=C0040038->C0040053->C1285556->C1298232->*C2720507*<-C0019134<-C0016018<-C0018938<-C0013227	0.021102	0
sct-msh	UMNSRS_similarity	C0015300	C0242453	0.530687	0.323657	0.405177	0.125	0.043778	0.695652	C0000000|C0012674|C1290853		C1290853	C0012674=C0015300->C0029182->C0015397->*C0012674*<-C0242453<-C0033575<-C0017412<-C1720894|C1290853=C0015300->C1299547->C1269791->C1290856->*C1290853*<-C0242453<-C0033575<-C1302710|C0000000=C0015300->C0029182->C0015397->C0012674->C1256741->*C0000000*<-C0242453<-C1719540	0.063807	0.000103
sct-msh	UMNSRS_similarity	C0041948	C0004057	0.530687	0.236481	0.057377	0.125	0.02925	0.363636	C2720507|C0000000		C2720507	C2720507=C0041948->C0025517->C0012634->C0037088->*C2720507*<-C0004057<-C0003419<-C0013227|C0000000=C0041948->C0025517->C0012634->C0476465->*C0000000*<-C0004057<-C0032177<-C0032178	0.015745	2e-06
sct-msh	UMNSRS_similarity	C0006982	C0018242	0.595614	0.294781	0.312064	0.166667	0.038304	0.736842	C1320237|C0013227|C0029224		C1320237	C0013227=C0006982->C0014432->*C0013227*<-C0018242<-C0003308<-C0003204|C0029224=C0006982->C0020233->*C0029224*<-C0018242<-C0005068<-C0019398|C1320237=C0006982->C0013023->C0178601->*C1320237*<-C0018242<-C1445637	0.034232	0.003347
[truncated: 3,505 more rows]

## Sheet: sim-mesh
cg	con	Concept.1	Concept.2	LIN	LCH	INTRINSIC_LCH	INTRINSIC_LIN	PATH	INTRINSIC_PATH	WUPALMER	lcs.s.	corpus.lcs	intrinsic.lcs	paths	PAGERANK_ppr	PAGERANK_ppr_hier
[truncated: 2,217 more rows]

[truncated: 4 more sheets: simbenchmark-msh-summary, simbenchmark-summary, simbenchmark-cg-significance, simbenchmark-spearman]
